# Supplementary material for: 4-Chloro-6-meth­oxy­pyrimidin-2-amine
Source: Acta Crystallogr Sect E Struct Rep Online. 2012 Nov 10;68(Pt 12):o3318. doi: 10.1107/S160053681204528X (PMC3588926; doi:10.1107/S160053681204528X)
Supplement: Supplementary file 1 [file e-68-o3318-sup1.cif]

##############################################################################
#                                                                            #
# This CIF contains the data in a paper accepted for publication in          #
# Acta Crystallographica Section E. It conforms to the requirements of       #
# Notes for Authors for Acta Crystallographica Section E, and has been       #
# peer reviewed under the auspices of the IUCr Commission on Journals.       #
#                                                                            #
# Full details of the Crystallographic Information File format               #
# are given in the paper "The Crystallographic Information File (CIF):       #
# a New Standard Archive File for Crystallography" by S. R. Hall, F. H.      #
# Allen and I. D. Brown [Acta Cryst. (1991), A47, 655-685].                  #
#                                                                            #
# The current version of the core CIF dictionary is obtainable from          #
# ftp://ftp.iucr.org/pub/cif_core.dic.                                       #
#                                                                            #
# Software is freely available for graphical display of the structure(s)     #
# in this CIF. For information consult the CIF software page                 #
# http://www.iucr.org/resources/cif/software.                                #
#                                                                            #
# This file may be used for bona fide research purposes within the           #
# scientific community so long as proper attribution is given to the journal # 
# article from which it was obtained.                                        #
#                                                                            #
##############################################################################
data_global
_audit_creation_method     'form.cif (version 2.0)'
_journal_data_validation_number     ?
_journal_date_recd_electronic     2012-10-30
_journal_date_accepted     2012-11-02
_journal_name_full     'Acta Crystallographica, Section E'
_journal_year     2012
_journal_volume     68
_journal_issue     12
_journal_page_first     o3318
_journal_page_last     o3318
_journal_paper_category     QO
_journal_paper_doi     10.1107/S160053681204528X
_journal_coeditor_code     IS5214
_publ_contact_author_name     'Ibrahim Abdul Razak'
_publ_contact_author_address
;
      School of Physics
      Universiti Sains Malaysia
      11800 USM, Penang
      MALAYSIA
;
_publ_contact_author_email     'arazaki@usm.my'
_publ_contact_author_fax     '604 6579150'
_publ_contact_author_phone     '604 6535306'
_publ_section_title
;
4-Chloro-6-methoxypyrimidin-2-amine
;
loop_
    _publ_author_name
    _publ_author_footnote
    _publ_author_address
    'Kaliyaperumal Thanigaimani' ?
;
School of Physics
Universiti Sains Malaysia
11800 USM, Penang
Malaysia
;
    'Nuridayanti Che Khalib' ?
;
School of Physics
Universiti Sains Malaysia
11800 USM, Penang
Malaysia
;
    'Suhana Arshad' ?
;
School of Physics
Universiti Sains Malaysia
11800 USM, Penang
Malaysia
;
    'Ibrahim Abdul Razak'
;
Thomson Reuters ResearcherID: A-5599-2009.
;
;
School of Physics
Universiti Sains Malaysia
11800 USM, Penang
Malaysia
;
data_I
_audit_creation_method     SHELXL-97
_chemical_name_systematic
;
4-Chloro-6-methoxypyrimidin-2-amine
;
_chemical_name_common     ?
_chemical_formula_moiety     'C5 H6 Cl N3 O'
_chemical_formula_sum     'C5 H6 Cl N3 O'
_chemical_formula_iupac     'C5 H6 Cl N3 O'
_chemical_formula_weight     159.58
_chemical_melting_point     ?
_symmetry_cell_setting     monoclinic
_symmetry_space_group_name_H-M     'P 21/c'
_symmetry_space_group_name_Hall     '-P 2ybc'
loop_
    _symmetry_equiv_pos_as_xyz
    'x, y, z'
    '-x, y+1/2, -z+1/2'
    '-x, -y, -z'
    'x, -y-1/2, z-1/2'
_cell_length_a     3.7683(2)
_cell_length_b     16.4455(2)
_cell_length_c     10.7867(2)
_cell_angle_alpha     90.00
_cell_angle_beta     94.5500(10)
_cell_angle_gamma     90.00
_cell_volume     666.36(4)
_cell_formula_units_Z     4
_cell_measurement_reflns_used     6060
_cell_measurement_theta_min     3.79
_cell_measurement_theta_max     32.63
_cell_measurement_temperature     100.0(10)
_exptl_crystal_description     'block'
_exptl_crystal_colour     'colourless'
_exptl_crystal_size_max     0.49
_exptl_crystal_size_mid     0.28
_exptl_crystal_size_min     0.21
_exptl_crystal_density_diffrn     1.591
_exptl_crystal_density_meas     ?
_exptl_crystal_density_method     'not measured'
_exptl_crystal_F_000     328
_exptl_absorpt_coefficient_mu     0.499
_exptl_absorpt_correction_type     multi-scan
_exptl_absorpt_process_details     '(<i>SADABS</i>; Bruker, 2009)'
_exptl_absorpt_correction_T_min     0.7911
_exptl_absorpt_correction_T_max     0.9038
_exptl_special_details
;
The crystal was placed in the cold stream of an Oxford Cryosystems Cobra
open-flow nitrogen cryostat (Cosier & Glazer, 1986) operating at 100.0 (1) K.
;
_diffrn_ambient_temperature     100.0(10)
_diffrn_radiation_type     MoK\a
_diffrn_radiation_wavelength     0.71073
_diffrn_radiation_source     'fine-focus sealed tube'
_diffrn_radiation_monochromator     graphite
_diffrn_measurement_device_type
;
Bruker SMART APEXII CCD area-detector
;
_diffrn_measurement_method     '\f and \w scans'
_diffrn_detector_area_resol_mean     ?
_diffrn_reflns_number     9524
_diffrn_reflns_av_R_equivalents     0.0163
_diffrn_reflns_av_sigmaI/netI     0.0148
_diffrn_reflns_theta_min     2.26
_diffrn_reflns_theta_max     32.63
_diffrn_reflns_theta_full     32.63
_diffrn_measured_fraction_theta_max     0.996
_diffrn_measured_fraction_theta_full     0.996
_diffrn_reflns_limit_h_min     -5
_diffrn_reflns_limit_h_max     5
_diffrn_reflns_limit_k_min     -24
_diffrn_reflns_limit_k_max     21
_diffrn_reflns_limit_l_min     -16
_diffrn_reflns_limit_l_max     14
_diffrn_standards_number     0
_diffrn_standards_interval_count     .
_diffrn_standards_interval_time     .
_diffrn_standards_decay_%     ?
_refine_special_details
;
Refinement of <i>F</i>^2^ against ALL reflections. The weighted <i>R</i>-factor
<i>wR</i> and goodness of fit <i>S</i> are based on <i>F</i>^2^, conventional
<i>R</i>-factors <i>R</i> are based on <i>F</i>, with <i>F</i> set to zero for
negative <i>F</i>^2^. The threshold expression of <i>F</i>^2^ >
\s(<i>F</i>^2^) is used only for calculating <i>R</i>-factors(gt) <i>etc</i>.
and is not relevant to the choice of reflections for refinement.
<i>R</i>-factors based on <i>F</i>^2^ are statistically about twice as large
as those based on <i>F</i>, and <i>R</i>- factors based on ALL data will be
even larger.
;
_reflns_number_total     2436
_reflns_number_gt     2266
_reflns_threshold_expression     I>2\s(I)
_refine_ls_structure_factor_coef     Fsqd
_refine_ls_matrix_type     full
_refine_ls_R_factor_all     0.0286
_refine_ls_R_factor_gt     0.0265
_refine_ls_wR_factor_gt     0.0689
_refine_ls_wR_factor_ref     0.0702
_refine_ls_goodness_of_fit_ref     1.060
_refine_ls_restrained_S_all     1.060
_refine_ls_number_reflns     2436
_refine_ls_number_parameters     100
_refine_ls_number_restraints     0
_refine_ls_hydrogen_treatment     mixed
_refine_ls_weighting_scheme     calc
_refine_ls_weighting_details
         'calc w=1/[\s^2^(Fo^2^)+(0.0306P)^2^+0.3355P] where P=(Fo^2^+2Fc^2^)/3'
_atom_sites_solution_hydrogens     geom
_atom_sites_solution_primary     direct
_atom_sites_solution_secondary     difmap
_refine_ls_shift/su_max     0.001
_refine_ls_shift/su_mean     0.000
_refine_diff_density_max     0.670
_refine_diff_density_min     -0.263
_refine_ls_extinction_method     none
_refine_ls_extinction_coef     ?
loop_
    _atom_type_symbol
    _atom_type_description
    _atom_type_scat_dispersion_real
    _atom_type_scat_dispersion_imag
    _atom_type_scat_source
    'C' 'C' 0.0033 0.0016
                         'International Tables Vol C Tables 4.2.6.8 and 6.1.1.4'
    'H' 'H' 0.0000 0.0000
                         'International Tables Vol C Tables 4.2.6.8 and 6.1.1.4'
    'N' 'N' 0.0061 0.0033
                         'International Tables Vol C Tables 4.2.6.8 and 6.1.1.4'
    'O' 'O' 0.0106 0.0060
                         'International Tables Vol C Tables 4.2.6.8 and 6.1.1.4'
    'Cl' 'Cl' 0.1484 0.1585
                         'International Tables Vol C Tables 4.2.6.8 and 6.1.1.4'
_computing_data_collection     'APEX2 (Bruker, 2009)'
_computing_cell_refinement     'SAINT (Bruker, 2009)'
_computing_data_reduction     'SAINT (Bruker, 2009)'
_computing_structure_solution     'SHELXTL (Sheldrick, 2008)'
_computing_structure_refinement     'SHELXTL (Sheldrick, 2008)'
_computing_molecular_graphics     'SHELXTL (Sheldrick, 2008)'
_computing_publication_material
                             'SHELXTL (Sheldrick, 2008) and PLATON (Spek, 2009)'
loop_
    _atom_site_type_symbol
    _atom_site_label
    _atom_site_fract_x
    _atom_site_fract_y
    _atom_site_fract_z
    _atom_site_U_iso_or_equiv
    _atom_site_adp_type
    _atom_site_calc_flag
    _atom_site_refinement_flags
    _atom_site_occupancy
    _atom_site_symmetry_multiplicity
    _atom_site_disorder_assembly
    _atom_site_disorder_group
    Cl Cl1 1.11362(6) 0.546310(13) 0.64838(2) 0.01425(6) Uani d . 1 1 . .
    O O1 0.57563(19) 0.80520(4) 0.79576(6) 0.01449(13) Uani d . 1 1 . .
    N N1 0.9448(2) 0.57688(5) 0.87272(7) 0.01299(14) Uani d . 1 1 . .
    N N2 0.6906(2) 0.70257(5) 0.93883(7) 0.01284(14) Uani d . 1 1 . .
    N N3 0.8057(3) 0.59594(5) 1.07440(8) 0.01996(17) Uani d . 1 1 . .
    C C1 0.8338(2) 0.68624(5) 0.72638(8) 0.01284(15) Uani d . 1 1 . .
    H H1A 0.8437 0.7075 0.6448 0.015 Uiso calc R 1 1 . .
    C C2 0.9490(2) 0.60954(5) 0.76040(8) 0.01137(14) Uani d . 1 1 . .
    C C3 0.8137(2) 0.62570(5) 0.95924(8) 0.01305(15) Uani d . 1 1 . .
    C C4 0.7000(2) 0.73004(5) 0.82415(8) 0.01155(15) Uani d . 1 1 . .
    C C5 0.4336(3) 0.85141(6) 0.89378(9) 0.01568(16) Uani d . 1 1 . .
    H H5A 0.3073 0.8992 0.8583 0.024 Uiso calc R 1 1 . .
    H H5B 0.6286 0.8691 0.9532 0.024 Uiso calc R 1 1 . .
    H H5C 0.2680 0.8174 0.9366 0.024 Uiso calc R 1 1 . .
    H H2N3 0.722(4) 0.6245(10) 1.1281(15) 0.027(4) Uiso d . 1 1 . .
    H H1N3 0.876(4) 0.5475(10) 1.0891(15) 0.023(4) Uiso d . 1 1 . .
loop_
    _atom_site_aniso_label
    _atom_site_aniso_U_11
    _atom_site_aniso_U_22
    _atom_site_aniso_U_33
    _atom_site_aniso_U_12
    _atom_site_aniso_U_13
    _atom_site_aniso_U_23
    Cl1 0.01773(10) 0.01199(10) 0.01346(10) 0.00039(7) 0.00388(7) -0.00276(7)
    O1 0.0206(3) 0.0093(3) 0.0136(3) 0.0025(2) 0.0019(2) 0.0013(2)
    N1 0.0169(3) 0.0103(3) 0.0119(3) 0.0017(2) 0.0022(2) 0.0000(2)
    N2 0.0170(3) 0.0092(3) 0.0124(3) 0.0018(2) 0.0017(2) 0.0004(2)
    N3 0.0359(5) 0.0129(4) 0.0119(3) 0.0084(3) 0.0069(3) 0.0022(3)
    C1 0.0171(4) 0.0105(3) 0.0110(3) 0.0002(3) 0.0014(3) 0.0003(3)
    C2 0.0128(3) 0.0099(3) 0.0116(3) -0.0006(3) 0.0018(3) -0.0018(3)
    C3 0.0171(4) 0.0103(3) 0.0118(3) 0.0014(3) 0.0020(3) 0.0005(3)
    C4 0.0130(3) 0.0086(3) 0.0130(3) -0.0001(3) 0.0004(3) 0.0003(3)
    C5 0.0176(4) 0.0115(4) 0.0182(4) 0.0029(3) 0.0026(3) -0.0013(3)
_geom_special_details
;
All e.s.d.'s (except the e.s.d. in the dihedral angle between two l.s. planes)
are estimated using the full covariance matrix. The cell e.s.d.'s are taken
into account individually in the estimation of e.s.d.'s in distances, angles
and torsion angles; correlations between e.s.d.'s in cell parameters are only
used when they are defined by crystal symmetry. An approximate (isotropic)
treatment of cell e.s.d.'s is used for estimating e.s.d.'s involving l.s.
planes.
;
loop_
    _geom_bond_atom_site_label_1
    _geom_bond_atom_site_label_2
    _geom_bond_site_symmetry_2
    _geom_bond_distance
    _geom_bond_publ_flag
    Cl1 C2 . 1.7449(9) ?
    O1 C4 . 1.3485(10) ?
    O1 C5 . 1.4393(11) ?
    N1 C2 . 1.3266(11) ?
    N1 C3 . 1.3539(11) ?
    N2 C4 . 1.3201(11) ?
    N2 C3 . 1.3584(11) ?
    N3 C3 . 1.3378(12) ?
    N3 H2N3 . 0.828(16) ?
    N3 H1N3 . 0.850(16) ?
    C1 C2 . 1.3743(12) ?
    C1 C4 . 1.4035(12) ?
    C1 H1A . 0.9500 ?
    C5 H5A . 0.9800 ?
    C5 H5B . 0.9800 ?
    C5 H5C . 0.9800 ?
loop_
    _geom_angle_atom_site_label_1
    _geom_angle_atom_site_label_2
    _geom_angle_atom_site_label_3
    _geom_angle_site_symmetry_1
    _geom_angle_site_symmetry_3
    _geom_angle
    _geom_angle_publ_flag
    C4 O1 C5 . . 117.38(7) ?
    C2 N1 C3 . . 114.89(8) ?
    C4 N2 C3 . . 115.86(8) ?
    C3 N3 H2N3 . . 118.7(11) ?
    C3 N3 H1N3 . . 119.1(11) ?
    H2N3 N3 H1N3 . . 122.1(15) ?
    C2 C1 C4 . . 113.28(8) ?
    C2 C1 H1A . . 123.4 ?
    C4 C1 H1A . . 123.4 ?
    N1 C2 C1 . . 126.09(8) ?
    N1 C2 Cl1 . . 114.95(6) ?
    C1 C2 Cl1 . . 118.96(7) ?
    N3 C3 N1 . . 117.35(8) ?
    N3 C3 N2 . . 117.28(8) ?
    N1 C3 N2 . . 125.37(8) ?
    N2 C4 O1 . . 119.46(8) ?
    N2 C4 C1 . . 124.50(8) ?
    O1 C4 C1 . . 116.04(8) ?
    O1 C5 H5A . . 109.5 ?
    O1 C5 H5B . . 109.5 ?
    H5A C5 H5B . . 109.5 ?
    O1 C5 H5C . . 109.5 ?
    H5A C5 H5C . . 109.5 ?
    H5B C5 H5C . . 109.5 ?
loop_
    _geom_torsion_atom_site_label_1
    _geom_torsion_atom_site_label_2
    _geom_torsion_atom_site_label_3
    _geom_torsion_atom_site_label_4
    _geom_torsion_site_symmetry_1
    _geom_torsion_site_symmetry_2
    _geom_torsion_site_symmetry_3
    _geom_torsion_site_symmetry_4
    _geom_torsion
    _geom_torsion_publ_flag
    C3 N1 C2 C1 . . . . -0.18(13) ?
    C3 N1 C2 Cl1 . . . . -179.36(6) ?
    C4 C1 C2 N1 . . . . -0.63(13) ?
    C4 C1 C2 Cl1 . . . . 178.52(6) ?
    C2 N1 C3 N3 . . . . -179.55(9) ?
    C2 N1 C3 N2 . . . . 0.22(13) ?
    C4 N2 C3 N3 . . . . -179.62(9) ?
    C4 N2 C3 N1 . . . . 0.61(14) ?
    C3 N2 C4 O1 . . . . 178.63(8) ?
    C3 N2 C4 C1 . . . . -1.55(13) ?
    C5 O1 C4 N2 . . . . -0.73(12) ?
    C5 O1 C4 C1 . . . . 179.44(8) ?
    C2 C1 C4 N2 . . . . 1.55(13) ?
    C2 C1 C4 O1 . . . . -178.62(8) ?
loop_
    _geom_hbond_atom_site_label_D
    _geom_hbond_atom_site_label_H
    _geom_hbond_atom_site_label_A
    _geom_hbond_site_symmetry_A
    _geom_hbond_distance_DH
    _geom_hbond_distance_HA
    _geom_hbond_distance_DA
    _geom_hbond_angle_DHA
    _geom_hbond_publ_flag
    N3 H2N3 O1 4_576 0.828(16) 2.251(17) 3.0699(11) 170.1(15) yes
    N3 H1N3 N1 3_767 0.850(16) 2.183(16) 3.0335(12) 180(2) yes
_iucr_refine_instructions_details
;
TITL kty84_0m in P2(1)/c  (100K)
CELL 0.71073   3.7683  16.4455  10.7867  90.000  94.550  90.000
ZERR    4.00   0.0002   0.0002   0.0002   0.000   0.001   0.000
LATT  1
SYMM -X, 0.5+Y, 0.5-Z
SFAC C H N O CL
UNIT 20 24 12 4 4
TEMP -173.000
SIZE 0.207 0.284 0.493
L.S. 10
BOND $H
FMAP 2 1 60
OMIT 1 8 14
OMIT 0 1 2
EQIV $1 x,3/2-y,1/2+z
HTAB N3 O1_$1
ACTA
CONF
PLAN 20
WGHT      0.0306      0.3355
FVAR       0.78047
CL1   5    1.113617    0.546310    0.648382    11.00000    0.01773    0.01199 =
         0.01346   -0.00276    0.00388    0.00039
O1    4    0.575628    0.805203    0.795761    11.00000    0.02063    0.00934 =
         0.01358    0.00133    0.00191    0.00255
N1    3    0.944843    0.576880    0.872724    11.00000    0.01694    0.01031 =
         0.01191    0.00001    0.00223    0.00167
N2    3    0.690613    0.702569    0.938834    11.00000    0.01701    0.00924 =
         0.01235    0.00042    0.00171    0.00181
N3    3    0.805690    0.595942    1.074402    11.00000    0.03586    0.01286 =
         0.01194    0.00225    0.00686    0.00841
C1    1    0.833810    0.686235    0.726381    11.00000    0.01708    0.01050 =
         0.01100    0.00033    0.00144    0.00017
AFIX  43
H1A   2    0.843718    0.707477    0.644827    11.00000   -1.20000
AFIX   0
C2    1    0.949036    0.609543    0.760396    11.00000    0.01277    0.00987 =
         0.01160   -0.00184    0.00177   -0.00057
C3    1    0.813714    0.625705    0.959237    11.00000    0.01714    0.01030 =
         0.01183    0.00049    0.00197    0.00138
C4    1    0.700037    0.730044    0.824151    11.00000    0.01295    0.00861 =
         0.01297    0.00032    0.00042   -0.00010
C5    1    0.433568    0.851407    0.893776    11.00000    0.01758    0.01148 =
         0.01818   -0.00126    0.00263    0.00291
AFIX 137
H5A   2    0.307348    0.899152    0.858288    11.00000   -1.50000
H5B   2    0.628627    0.869079    0.953163    11.00000   -1.50000
H5C   2    0.267999    0.817449    0.936615    11.00000   -1.50000
AFIX   0
H2N3  2    0.721921    0.624533    1.128112    11.00000    0.02670
H1N3  2    0.875637    0.547534    1.089082    11.00000    0.02330
HKLF 4
REM  kty84_0m in P2(1)/c  (100K)
REM R1 =  0.0265 for   2266 Fo > 4sig(Fo)  and  0.0286 for all   2436 data
REM    100 parameters refined using      0 restraints
END
REM Highest difference peak  0.670,  deepest hole -0.263,  1-sigma level  0.059
Q1    1   0.4786  0.8284  0.8377  11.00000  0.05    0.67
Q2    1   0.7604  0.7052  0.7759  11.00000  0.05    0.53
Q3    1   0.8683  0.6445  0.7400  11.00000  0.05    0.49
Q4    1   0.6888  0.7154  0.8810  11.00000  0.05    0.42
Q5    1   0.9561  0.5969  0.8205  11.00000  0.05    0.40
Q6    1   0.8336  0.6136  1.0206  11.00000  0.05    0.40
Q7    1   0.7450  0.6646  0.9415  11.00000  0.05    0.39
Q8    1   0.8911  0.6042  0.9140  11.00000  0.05    0.34
Q9    1   0.6376  0.7721  0.8216  11.00000  0.05    0.29
Q10   1   0.6135  0.7247  0.9786  11.00000  0.05    0.28
Q11   1   0.5582  0.8175  0.7426  11.00000  0.05    0.22
Q12   1   0.9361  0.5424  0.8692  11.00000  0.05    0.21
Q13   1   1.0748  0.5793  0.7007  11.00000  0.05    0.20
Q14   1   0.8400  0.6972  0.6977  11.00000  0.05    0.18
Q15   1   1.3236  0.5412  0.6749  11.00000  0.05    0.17
Q16   1   1.1227  0.5146  0.6976  11.00000  0.05    0.16
Q17   1   0.7196  0.8236  0.7977  11.00000  0.05    0.15
Q18   1   0.6812  0.7047  0.6337  11.00000  0.05    0.15
Q19   1   1.0292  0.5984  1.0784  11.00000  0.05    0.14
Q20   1   1.1199  0.6780  1.0865  11.00000  0.05    0.12
;
