# Supplementary material for: 4-Chloro-6-meth­oxy­pyrimidin-2-amine
Source: Acta Crystallogr Sect E Struct Rep Online. 2012 Nov 10;68(Pt 12):o3318. doi: 10.1107/S160053681204528X (PMC3588926; doi:10.1107/S160053681204528X)
Supplement: Supplementary file 2 [file e-68-o3318-Isup2.hkl]

# 
# h,k,l, Fc-squared, Fo-squared, sigma(Fo-squared) and status flag 
# 
data_I
_shelx_title ' kty84_0m in P2(1)/c  (100K)' 
_shelx_refln_list_code          4 
_shelx_F_calc_maximum      131.84 
_exptl_crystal_F_000       328.00 
_reflns_d_resolution_high  0.6590 
 
loop_ 
 _symmetry_equiv_pos_as_xyz 
 'x, y, z' 
 '-x, y+1/2, -z+1/2' 
 '-x, -y, -z' 
 'x, -y-1/2, z-1/2' 
 
_cell_length_a     3.7683 
_cell_length_b    16.4455 
_cell_length_c    10.7867 
_cell_angle_alpha  90.000 
_cell_angle_beta   94.550 
_cell_angle_gamma  90.000 
 
_shelx_F_squared_multiplier     1.000 
 
loop_ 
 _refln_index_h 
 _refln_index_k 
 _refln_index_l 
 _refln_F_squared_calc 
 _refln_F_squared_meas 
 _refln_F_squared_sigma 
 _refln_observed_status 
   1   0   0     2500.57     2463.46     61.62 o 
   2   0   0       11.76       10.29      0.52 o 
   3   0   0      216.96      212.59      2.97 o 
   4   0   0      349.48      352.60      4.65 o 
   1   1   0     6016.46     6253.04     51.57 o 
   2   1   0       24.91       23.25      0.55 o 
   3   1   0       30.29       35.32      0.78 o 
   4   1   0        8.69        9.73      0.55 o 
   5   1   0        0.61        0.81      0.92 o 
   0   2   0       63.48       72.87      0.96 o 
   1   2   0     6173.93     6315.27     79.03 o 
   2   2   0      377.95      437.30      3.09 o 
   3   2   0      238.77      234.38      2.05 o 
   4   2   0      173.12      176.36      2.12 o 
   5   2   0       50.70       54.56      3.81 o 
   1   3   0      567.11      589.18     35.81 o 
   2   3   0      171.32      205.80      1.64 o 
   3   3   0      116.23      106.21      1.27 o 
   4   3   0       10.33       10.28      0.61 o 
   5   3   0       85.01       84.29      2.97 o 
   0   4   0      978.23      975.27     25.06 o 
   1   4   0      114.95      131.52      1.13 o 
   2   4   0       54.97       66.36      0.91 o 
   3   4   0       39.38       48.31      0.84 o 
   4   4   0       54.08       52.49      1.26 o 
   5   4   0      195.59      193.94      4.96 o 
   1   5   0      533.31      545.24      3.95 o 
   2   5   0     1978.79     2085.89     13.16 o 
   3   5   0      282.02      283.80      2.60 o 
   4   5   0        1.97        1.90      0.38 o 
   5   5   0      125.79      129.10      3.06 o 
   0   6   0      588.22      585.21      4.60 o 
   1   6   0     1777.99     1868.80     11.14 o 
   2   6   0        4.42        3.96      0.24 o 
   3   6   0       51.62       61.09      1.09 o 
   4   6   0       10.84        9.38      0.64 o 
   5   6   0       43.80       42.22      1.86 o 
   1   7   0     1085.84     1099.17      6.16 o 
   2   7   0     1760.10     1791.97     10.79 o 
   3   7   0      215.78      229.18      2.46 o 
   4   7   0      117.98      114.06      1.79 o 
   5   7   0        0.41        0.18      0.60 o 
   0   8   0     2270.51     2336.56     40.50 o 
   1   8   0      146.88      122.08      1.18 o 
   2   8   0       67.65       72.04      0.92 o 
   3   8   0       54.50       50.17      1.18 o 
   4   8   0      243.36      242.50      3.98 o 
   5   8   0       62.71       67.77      2.34 o 
   1   9   0     1422.86     1488.78      8.29 o 
   2   9   0       88.63       83.27      1.05 o 
   3   9   0      598.16      571.32      5.01 o 
   4   9   0        1.41        0.98      0.52 o 
   5   9   0        9.08        8.95      1.12 o 
   0  10   0       43.73       73.54      1.18 o 
   1  10   0      313.20      305.18      2.52 o 
   2  10   0       87.35       93.90      1.31 o 
   3  10   0      146.75      147.12      1.94 o 
   4  10   0      222.61      218.93      3.39 o 
   5  10   0      127.69      144.12      3.52 o 
   1  11   0      632.43      706.13      4.87 o 
   2  11   0       30.14       27.77      0.78 o 
   3  11   0       38.31       39.46      0.96 o 
   4  11   0       45.08       45.89      1.57 o 
   5  11   0        0.63        0.24      0.90 o 
   0  12   0     1621.81     1639.42     12.21 o 
   1  12   0      119.33      120.02      1.49 o 
   2  12   0        7.18       12.72      0.62 o 
   3  12   0      112.70      109.92      1.67 o 
   4  12   0      218.54      215.40      3.48 o 
   1  13   0       82.16       75.83      1.21 o 
   2  13   0      464.56      468.25      4.27 o 
   3  13   0      171.08      160.47      2.75 o 
   4  13   0        1.23        0.77      0.54 o 
   0  14   0      237.40      239.31      3.52 o 
   1  14   0      423.97      413.72      3.46 o 
   2  14   0        1.80        1.80      0.41 o 
   3  14   0      135.65      136.66      2.17 o 
   4  14   0       96.10       88.56      2.31 o 
   1  15   0       75.81       79.47      1.33 o 
   2  15   0      373.64      362.78      3.76 o 
   3  15   0       36.05       39.10      1.23 o 
   4  15   0      206.26      203.73      4.09 o 
   0  16   0       25.60       18.42      1.38 o 
   1  16   0        2.07        2.03      0.38 o 
   2  16   0        0.00        0.04      0.35 o 
   3  16   0       26.23       26.52      1.14 o 
   4  16   0        9.71        8.92      1.85 o 
   1  17   0      448.44      416.35      3.73 o 
   2  17   0      308.78      304.41      4.71 o 
   3  17   0      379.29      388.20      4.33 o 
   4  17   0        7.72        9.49      1.22 o 
   0  18   0        3.71        1.39      0.87 o 
   1  18   0      232.88      216.96      2.79 o 
   2  18   0        0.53        1.21      0.46 o 
   3  18   0        0.01        1.36      0.82 o 
   1  19   0       37.49       37.90      2.02 o 
   2  19   0      218.42      214.00      3.01 o 
   3  19   0       96.49       88.70      3.23 o 
   0  20   0      510.01      494.27      7.83 o 
   1  20   0        0.46        1.40      0.60 o 
   2  20   0       30.30       32.62      1.28 o 
   3  20   0       48.94       48.96      1.81 o 
   1  21   0        3.35        3.31      0.81 o 
   2  21   0        0.23        1.26      0.68 o 
   3  21   0       17.45       18.06      1.37 o 
   0  22   0      260.01      248.12      7.78 o 
   1  22   0      131.71      136.72      3.28 o 
   2  22   0       38.24       36.21      1.93 o 
   1  23   0        1.68        2.94      0.83 o 
   2  23   0       15.25       16.68      1.52 o 
   0  24   0        9.82       11.53      2.14 o 
   1  24   0      128.00      125.89      4.09 o 
  -5   1   1      268.32      284.95      8.25 o 
  -4   1   1      229.45      230.79      3.16 o 
  -3   1   1       16.76       15.79      0.51 o 
  -2   1   1     1000.85      999.17      6.12 o 
  -1   1   1       30.85       20.25      0.48 o 
   0   1   1       55.61       62.71      0.80 o 
   1   1   1      553.96      539.97      4.07 o 
   2   1   1       10.00        5.00      0.30 o 
   3   1   1      242.10      230.59      2.23 o 
   4   1   1       87.59       88.20      1.46 o 
  -5   2   1       81.54       87.87      3.03 o 
  -4   2   1       34.59       32.71      0.98 o 
  -3   2   1       45.21       43.26      0.78 o 
  -2   2   1      340.29      366.44      2.48 o 
  -1   2   1       57.65       76.87      0.88 o 
   0   2   1     2179.25     2173.77     30.70 o 
   1   2   1    17380.89    15823.69    170.88 o 
   2   2   1      560.17      560.94      3.79 o 
   3   2   1       36.41       45.62      1.87 o 
   4   2   1       46.70       49.00      1.09 o 
   5   2   1       65.57       64.89      3.58 o 
  -5   3   1      148.83      155.11      4.14 o 
  -4   3   1        0.03        1.66      0.80 o 
  -3   3   1       22.42       22.65      0.58 o 
  -2   3   1      198.12      192.04      1.55 o 
  -1   3   1     4547.41     4607.60     33.43 o 
   0   3   1      859.35      885.55      6.93 o 
   1   3   1      110.89      133.39      1.41 o 
   2   3   1     2334.74     2419.50     12.81 o 
   3   3   1       85.73       83.70      1.13 o 
   4   3   1      107.73      107.63      1.82 o 
   5   3   1        5.49        6.97      1.15 o 
  -5   4   1       24.26       26.97      2.49 o 
  -4   4   1      141.09      143.60      1.92 o 
  -3   4   1      544.09      558.51      3.55 o 
  -2   4   1        3.79        1.72      0.18 o 
  -1   4   1        8.46        5.87      0.34 o 
   0   4   1     2621.40     2611.94     14.92 o 
   1   4   1      949.81      930.36      5.93 o 
   2   4   1     5279.61     5534.56     30.55 o 
   3   4   1      175.14      175.45      1.73 o 
   4   4   1      177.58      176.02      2.52 o 
   5   4   1       39.11       45.16      2.30 o 
  -5   5   1      302.75      301.92      6.18 o 
  -4   5   1        1.05        1.26      0.41 o 
  -3   5   1       46.00       47.39      0.87 o 
  -2   5   1        2.55        5.68      0.42 o 
  -1   5   1      197.94      193.15      1.60 o 
   0   5   1      974.42      945.09      4.95 o 
   1   5   1     1175.91     1300.41      7.50 o 
   2   5   1       48.84       47.25      0.79 o 
   3   5   1     1351.12     1387.96      8.71 o 
   4   5   1       16.57       16.99      0.90 o 
   5   5   1        7.03        7.29      1.00 o 
  -5   6   1       97.36       97.28      2.73 o 
  -4   6   1     1067.87     1093.59      8.34 o 
  -3   6   1      349.64      338.06      2.73 o 
  -2   6   1      556.66      565.55      3.60 o 
  -1   6   1      239.80      243.78      2.02 o 
   0   6   1     2017.27     2108.13     10.91 o 
   1   6   1     1567.98     1601.74      9.33 o 
   2   6   1       57.20       90.53      0.96 o 
   3   6   1        8.29        8.97      0.78 o 
   4   6   1       17.09       15.83      1.26 o 
   5   6   1      281.10      285.69      5.41 o 
  -5   7   1        3.30        2.27      0.79 o 
  -4   7   1      322.37      326.48      4.08 o 
  -3   7   1        0.24        0.60      0.26 o 
  -2   7   1        9.53       11.09      0.42 o 
  -1   7   1      181.46      179.72      1.30 o 
   0   7   1      389.92      445.44      3.63 o 
   1   7   1       89.92      111.37      1.28 o 
   2   7   1        8.08        8.19      0.56 o 
   3   7   1      743.91      761.93      6.02 o 
   4   7   1       19.18       19.32      0.89 o 
   5   7   1        1.99        1.41      0.61 o 
  -5   8   1        1.47        0.91      0.69 o 
  -4   8   1       45.91       48.67      1.51 o 
  -3   8   1     1142.66     1130.18      9.05 o 
  -2   8   1       93.85       79.00      0.99 o 
  -1   8   1      322.82      342.68      2.17 o 
   0   8   1        9.82        5.11      0.33 o 
   1   8   1        0.16        2.55      0.24 o 
   2   8   1       28.13       27.87      0.64 o 
   3   8   1        3.63        3.93      0.42 o 
   4   8   1      304.72      299.67      3.20 o 
   5   8   1       10.55       11.34      1.05 o 
  -5   9   1       29.95       31.19      1.78 o 
  -4   9   1       30.72       32.97      2.22 o 
  -3   9   1        6.81        5.97      0.79 o 
  -2   9   1       60.16       62.52      1.54 o 
  -1   9   1      963.38     1020.49      5.15 o 
   0   9   1     1934.15     2086.11     10.58 o 
   1   9   1      113.23      128.42      1.39 o 
   2   9   1      668.16      673.46      4.76 o 
   3   9   1      420.98      409.32      4.96 o 
   4   9   1      441.01      444.32      4.60 o 
   5   9   1       13.24       12.12      1.30 o 
  -5  10   1        0.04        0.12      0.75 o 
  -4  10   1        9.93        9.19      0.88 o 
  -3  10   1       41.46       39.97      0.99 o 
  -2  10   1       31.24       34.66      0.73 o 
  -1  10   1      260.66      281.07      1.83 o 
   0  10   1      151.14      163.98      1.36 o 
   1  10   1       34.76       34.59      0.73 o 
   2  10   1        4.15        3.70      0.41 o 
   3  10   1        1.39        1.22      0.32 o 
   4  10   1       20.40       18.03      1.02 o 
   5  10   1       60.28       59.02      2.26 o 
  -5  11   1      128.59      136.79      3.48 o 
  -4  11   1        5.11        3.89      0.70 o 
  -3  11   1       80.50       80.95      1.36 o 
  -2  11   1     1840.42     1812.09     10.25 o 
  -1  11   1      657.92      642.21      4.16 o 
   0  11   1      542.73      534.49      3.29 o 
   1  11   1       30.33       39.22      0.83 o 
   2  11   1      751.95      738.57      5.79 o 
   3  11   1      463.35      468.32      5.66 o 
   4  11   1      185.88      185.74      3.12 o 
   5  11   1        0.17       -0.51      0.79 o 
  -5  12   1       54.35       60.85      6.30 o 
  -4  12   1        7.23        7.97      0.74 o 
  -3  12   1       81.53       80.61      1.41 o 
  -2  12   1       11.68       10.67      0.76 o 
  -1  12   1       71.52       70.01      1.11 o 
   0  12   1      139.36      149.22      1.38 o 
   1  12   1        5.89        8.44      0.65 o 
   2  12   1        7.34       11.40      0.67 o 
   3  12   1      140.65      131.59      2.00 o 
   4  12   1       11.96       12.63      1.05 o 
  -4  13   1       10.25       11.07      1.24 o 
  -3  13   1      236.27      241.33      2.69 o 
  -2  13   1       41.04       37.69      0.93 o 
  -1  13   1      949.48      923.05      6.24 o 
   0  13   1      141.46      128.72      1.30 o 
   1  13   1        0.06        0.17      0.27 o 
   2  13   1       30.20       27.88      0.91 o 
   3  13   1      303.29      301.98      3.38 o 
   4  13   1       54.92       55.09      1.45 o 
  -4  14   1      172.47      179.12      2.80 o 
  -3  14   1      259.76      259.34      2.88 o 
  -2  14   1      249.85      250.12      4.05 o 
  -1  14   1      178.62      165.61      1.91 o 
   0  14   1      185.04      176.45      1.76 o 
   1  14   1      880.10      815.26      5.78 o 
   2  14   1       75.85       74.35      1.48 o 
   3  14   1      103.13      100.38      1.85 o 
   4  14   1       42.65       41.29      2.19 o 
  -4  15   1       13.37       13.13      1.33 o 
  -3  15   1        5.67        4.64      0.59 o 
  -2  15   1      199.40      200.39      2.60 o 
  -1  15   1       95.56       89.41      1.40 o 
   0  15   1       48.21       44.81      1.00 o 
   1  15   1        9.47        6.43      0.52 o 
   2  15   1      242.57      215.77      3.31 o 
   3  15   1        2.00        3.19      0.81 o 
   4  15   1        3.44        3.46      0.77 o 
  -4  16   1       60.24       56.99      2.25 o 
  -3  16   1      156.10      147.22      2.38 o 
  -2  16   1       68.28       71.39      2.02 o 
  -1  16   1        7.14        6.50      0.57 o 
   0  16   1      870.45      807.16      5.85 o 
   1  16   1      157.89      175.82      2.13 o 
   2  16   1      363.60      365.90      3.89 o 
   3  16   1        0.08        0.08      0.43 o 
   4  16   1       93.11       87.62      3.38 o 
  -4  17   1        1.00        0.28      0.78 o 
  -3  17   1       44.17       49.73      1.45 o 
  -2  17   1       16.93       15.78      0.91 o 
  -1  17   1        4.93        5.52      0.57 o 
   0  17   1       12.28       13.86      0.92 o 
   1  17   1      103.32       89.13      1.52 o 
   2  17   1       13.20       11.99      0.82 o 
   3  17   1        0.49        0.92      0.50 o 
   4  17   1        0.23        0.22      0.86 o 
  -3  18   1       66.96       63.83      1.92 o 
  -2  18   1        0.14        0.30      0.40 o 
  -1  18   1        0.25        1.00      0.54 o 
   0  18   1        0.77        2.80      0.59 o 
   1  18   1      357.22      362.57      3.50 o 
   2  18   1       62.80       60.18      1.53 o 
   3  18   1       29.07       28.21      1.74 o 
  -3  19   1        0.49        0.05      0.63 o 
  -2  19   1      380.64      389.44      4.30 o 
  -1  19   1      479.21      464.46      5.25 o 
   0  19   1      157.74      153.82      2.69 o 
   1  19   1       14.13       12.84      0.96 o 
   2  19   1      145.64      142.91      2.42 o 
   3  19   1       47.79       48.25      2.17 o 
  -3  20   1       49.73       53.69      2.19 o 
  -2  20   1      126.32      122.96      2.27 o 
  -1  20   1        5.24        7.71      0.82 o 
   0  20   1       23.02       24.03      1.35 o 
   1  20   1      118.12      109.47      2.34 o 
   2  20   1        0.18        0.83      0.52 o 
   3  20   1       12.25       13.98      1.20 o 
  -3  21   1       63.40       62.49      2.38 o 
  -2  21   1      321.59      301.58      5.09 o 
  -1  21   1      251.61      260.29      4.55 o 
   0  21   1      224.02      226.57      4.14 o 
   1  21   1        4.59        3.87      0.84 o 
   2  21   1       34.71       34.22      1.55 o 
   3  21   1      287.76      280.84      4.44 o 
  -2  22   1        2.34        1.91      0.81 o 
  -1  22   1       31.17       33.66      2.01 o 
   0  22   1       20.93       21.73      1.53 o 
   1  22   1       41.83       38.01      1.82 o 
   2  22   1       76.19       75.37      2.57 o 
  -2  23   1      153.38      151.85      3.66 o 
  -1  23   1      266.09      265.95      4.84 o 
   0  23   1        9.41       10.85      3.31 o 
   1  23   1        4.23        6.97      1.06 o 
   2  23   1      150.99      162.47      3.84 o 
  -1  24   1       32.36       34.30      1.92 o 
   0  24   1       19.93       22.31      2.02 o 
   1  24   1        0.07        0.13      0.65 o 
  -5   0   2        0.77        1.65      1.01 o 
  -4   0   2      801.49      846.48     11.03 o 
  -3   0   2      668.47      654.68      6.53 o 
  -2   0   2        3.11        1.77      0.29 o 
  -1   0   2      911.29      975.78     10.14 o 
   0   0   2     1228.29     1295.85     20.17 o 
   1   0   2     3193.99     3293.96    101.68 o 
   2   0   2     2379.51     2414.26     19.87 o 
   3   0   2      500.08      501.84      5.44 o 
   4   0   2      174.24      193.28      3.22 o 
   5   0   2       40.85       45.21      2.11 o 
  -5   1   2       23.94       25.13      1.96 o 
  -4   1   2       15.09       16.89      0.99 o 
  -3   1   2      775.16      783.66      4.55 o 
  -2   1   2        8.54        7.55      0.31 o 
  -1   1   2     1184.77     1202.05      9.37 o 
   1   1   2     1647.99     1632.73     23.30 o 
   2   1   2       92.43       82.31      1.37 o 
   3   1   2       14.32       14.14      0.58 o 
   4   1   2       73.25       72.73      1.47 o 
   5   1   2       18.20       16.65      1.29 o 
  -5   2   2       10.26       12.05      1.43 o 
  -4   2   2       18.69       19.61      0.90 o 
  -3   2   2      427.98      432.53      2.88 o 
  -2   2   2     2013.31     2045.78     16.33 o 
  -1   2   2      143.73      147.79      2.47 o 
   0   2   2      174.14      172.41      2.42 o 
   1   2   2      381.39      371.43      3.61 o 
   2   2   2     2001.05     2073.00     11.96 o 
   3   2   2      796.53      827.12      5.65 o 
   4   2   2        0.39        0.85      0.36 o 
   5   2   2       61.57       63.08      2.05 o 
  -5   3   2      312.35      318.04      6.32 o 
  -4   3   2      551.50      557.98      5.73 o 
  -3   3   2       90.19       89.54      1.06 o 
  -2   3   2      103.28      120.59      1.06 o 
  -1   3   2     1294.58     1249.06      8.33 o 
   0   3   2     2541.53     2475.96     21.65 o 
   1   3   2      720.85      806.00      5.97 o 
   2   3   2      711.06      740.43      5.10 o 
   3   3   2       67.07       55.57      0.92 o 
   4   3   2        4.81        6.18      0.65 o 
   5   3   2       42.89       44.25      1.74 o 
  -5   4   2        6.76        7.19      1.23 o 
  -4   4   2       14.73       13.36      0.91 o 
  -3   4   2      307.12      323.69      2.38 o 
  -2   4   2      135.34      133.23      1.25 o 
  -1   4   2     1691.35     1690.14     10.70 o 
   0   4   2      679.68      654.24      4.39 o 
   1   4   2      572.15      583.52      5.24 o 
   2   4   2      238.52      286.95      2.11 o 
   3   4   2       27.99       32.39      0.80 o 
   4   4   2        4.15        5.11      0.56 o 
   5   4   2        0.31       -0.03      0.49 o 
  -5   5   2       31.25       35.23      2.10 o 
  -4   5   2      358.47      344.81      4.36 o 
  -3   5   2      107.84      109.31      1.22 o 
  -2   5   2      338.81      340.25      2.41 o 
  -1   5   2      397.06      389.44      2.68 o 
   0   5   2     2431.18     2332.03     14.47 o 
   1   5   2       71.23       49.69      0.89 o 
   2   5   2        4.55        4.17      0.40 o 
   3   5   2     1076.53     1089.63      7.93 o 
   4   5   2      330.98      318.47      3.55 o 
   5   5   2       27.97       28.40      1.60 o 
  -5   6   2       84.78       87.34      3.25 o 
  -4   6   2       21.78       19.39      1.30 o 
  -3   6   2        0.49        0.49      0.25 o 
  -2   6   2        5.06        6.84      0.40 o 
  -1   6   2       15.72       22.35      0.43 o 
   0   6   2       20.67       38.32      0.47 o 
   1   6   2      101.48      118.15      1.52 o 
   2   6   2      100.00      105.84      1.22 o 
   3   6   2      466.17      493.28      4.39 o 
   4   6   2       81.32       79.15      1.82 o 
   5   6   2        2.13        2.95      0.67 o 
  -5   7   2       75.25       81.15      3.16 o 
  -4   7   2       32.50       30.61      1.49 o 
  -3   7   2       12.05       11.87      0.61 o 
  -2   7   2       60.13       57.79      0.79 o 
  -1   7   2      863.38      819.86      4.23 o 
   0   7   2      871.51      823.58      5.05 o 
   1   7   2     2069.78     2218.27     15.70 o 
   2   7   2        0.01       -0.21      0.22 o 
   3   7   2      183.27      177.13      2.31 o 
   4   7   2      984.16      983.01     10.09 o 
   5   7   2      214.67      210.71      3.46 o 
  -5   8   2       26.59       28.55      1.82 o 
  -4   8   2      200.26      197.47      3.69 o 
  -3   8   2     1862.32     1893.58     11.63 o 
  -2   8   2      130.69      130.94      1.35 o 
  -1   8   2      420.20      446.87      2.52 o 
   0   8   2      595.29      632.36      3.55 o 
   1   8   2      285.98      298.26      2.92 o 
   2   8   2      125.04      125.97      2.19 o 
   3   8   2        7.90        5.87      0.54 o 
   4   8   2        7.40        6.60      0.76 o 
   5   8   2       59.60       54.43      1.90 o 
  -5   9   2      107.01      104.60      2.97 o 
  -4   9   2      305.34      308.19      4.89 o 
  -3   9   2      292.05      284.12      2.46 o 
  -2   9   2      436.98      444.71      3.17 o 
  -1   9   2      561.32      569.47      3.14 o 
   0   9   2      491.05      508.91      3.27 o 
   1   9   2       60.91       56.79      0.91 o 
   2   9   2        2.92        3.53      0.40 o 
   3   9   2       25.16       24.34      0.99 o 
   4   9   2        5.78        6.32      0.66 o 
   5   9   2       45.26       46.08      2.02 o 
  -5  10   2        2.08        1.59      0.90 o 
  -4  10   2       44.94       47.75      1.87 o 
  -3  10   2       41.55       40.01      1.04 o 
  -2  10   2     3053.81     2996.08     16.11 o 
  -1  10   2      118.53      103.21      0.96 o 
   0  10   2        3.04        4.13      0.30 o 
   1  10   2      620.16      603.57      4.29 o 
   2  10   2      583.52      566.63      4.67 o 
   3  10   2       63.62       56.51      1.50 o 
   4  10   2        5.35        5.68      0.92 o 
   5  10   2      250.40      261.24      4.78 o 
  -5  11   2       10.95       10.95      1.28 o 
  -4  11   2        0.62        1.14      0.54 o 
  -3  11   2      135.92      135.76      2.00 o 
  -2  11   2       30.18       32.36      0.75 o 
  -1  11   2      175.71      167.78      1.46 o 
   0  11   2        1.68        0.86      0.24 o 
   1  11   2        4.32        2.02      0.31 o 
   2  11   2       80.17       78.42      1.38 o 
   3  11   2       83.38       81.49      3.42 o 
   4  11   2        0.51        0.34      0.51 o 
   5  11   2       37.14       35.78      2.09 o 
  -5  12   2       23.42       25.21      2.25 o 
  -4  12   2        3.54        3.26      0.57 o 
  -3  12   2      183.03      186.90      2.24 o 
  -2  12   2       28.42       33.58      0.86 o 
  -1  12   2      523.99      524.31      3.62 o 
   0  12   2       34.84       33.95      0.79 o 
   1  12   2      937.68      905.90      6.14 o 
   2  12   2      650.53      592.23      5.03 o 
   3  12   2       53.38       53.04      1.27 o 
   4  12   2       27.65       30.27      2.08 o 
  -4  13   2       28.11       26.10      1.27 o 
  -3  13   2        0.03        0.83      0.44 o 
  -2  13   2      200.99      200.38      2.24 o 
  -1  13   2      542.55      505.39      3.89 o 
   0  13   2        0.10        1.16      0.28 o 
   1  13   2       21.27       25.82      0.78 o 
   2  13   2        0.20        1.77      0.39 o 
   3  13   2       17.89       21.11      0.96 o 
   4  13   2      118.89      119.70      2.69 o 
  -4  14   2        0.21       -0.43      0.43 o 
  -3  14   2      138.06      132.14      2.17 o 
  -2  14   2        1.83        1.50      0.35 o 
  -1  14   2       30.87       25.02      0.84 o 
   0  14   2      318.88      290.86      2.70 o 
   1  14   2       93.62       76.18      1.28 o 
   2  14   2       67.33       76.11      2.69 o 
   3  14   2      106.89      106.37      2.20 o 
   4  14   2       40.79       35.44      1.54 o 
  -4  15   2      137.55      132.49      2.83 o 
  -3  15   2       34.01       33.81      1.16 o 
  -2  15   2      120.87      119.48      1.77 o 
  -1  15   2      257.26      251.89      2.83 o 
   0  15   2      993.98     1005.16      6.87 o 
   1  15   2      330.88      307.45      3.11 o 
   2  15   2       33.74       26.81      1.01 o 
   3  15   2       30.18       30.48      1.13 o 
   4  15   2      120.57      124.40      2.76 o 
  -4  16   2       26.03       27.46      1.55 o 
  -3  16   2       46.45       46.00      1.38 o 
  -2  16   2       14.91       13.93      1.28 o 
  -1  16   2       86.62       86.03      1.59 o 
   0  16   2       48.87       49.32      1.32 o 
   1  16   2       11.91        7.13      0.79 o 
   2  16   2        0.37        0.35      0.45 o 
   3  16   2        0.03        0.24      0.43 o 
   4  16   2       72.04       69.88      2.19 o 
  -4  17   2      328.19      336.93      5.65 o 
  -3  17   2       10.81       11.42      0.98 o 
  -2  17   2      104.92      100.11      1.87 o 
  -1  17   2      577.83      582.19      5.20 o 
   0  17   2     1022.16      950.47      8.36 o 
   1  17   2      189.77      180.49      2.25 o 
   2  17   2        2.15        1.45      0.49 o 
   3  17   2      229.76      214.90      3.56 o 
   4  17   2       16.57       18.61      1.56 o 
  -3  18   2       20.16       20.15      1.65 o 
  -2  18   2       93.73       90.53      1.83 o 
  -1  18   2        3.43        1.88      0.53 o 
   0  18   2       23.84       23.61      1.19 o 
   1  18   2      182.65      182.14      2.58 o 
   2  18   2       52.32       58.89      1.70 o 
   3  18   2       55.75       52.11      1.80 o 
  -3  19   2       68.75       70.61      2.42 o 
  -2  19   2        0.13        0.49      0.44 o 
  -1  19   2      578.59      542.53      7.85 o 
   0  19   2      152.87      163.94      2.79 o 
   1  19   2      197.56      196.03      2.76 o 
   2  19   2       85.73       77.13      1.79 o 
   3  19   2       17.00       17.51      1.49 o 
  -3  20   2      167.78      169.92      3.82 o 
  -2  20   2        6.49        6.55      0.72 o 
  -1  20   2        0.84        2.94      0.72 o 
   0  20   2       18.00       21.48      1.44 o 
   1  20   2       60.55       65.82      1.83 o 
   2  20   2      203.71      206.06      3.41 o 
   3  20   2        0.59        0.44      0.64 o 
  -3  21   2       30.71       29.88      2.04 o 
  -2  21   2       34.70       36.72      2.44 o 
  -1  21   2       39.78       43.96      1.86 o 
   0  21   2       10.87       11.29      1.14 o 
   1  21   2       13.11       12.36      1.22 o 
   2  21   2        6.27        7.66      0.93 o 
  -2  22   2      273.36      282.50      5.01 o 
  -1  22   2       39.58       41.71      2.22 o 
   0  22   2       44.72       52.25      3.39 o 
   1  22   2       40.36       39.56      1.85 o 
   2  22   2       14.80       14.27      1.41 o 
  -2  23   2        4.37        5.75      1.01 o 
  -1  23   2       26.19       23.08      1.67 o 
   0  23   2      148.79      150.61      5.46 o 
   1  23   2      346.66      369.86     14.68 o 
   2  23   2        5.33        4.48      0.99 o 
  -1  24   2       91.85      103.39      2.99 o 
   0  24   2      100.86      109.57      3.03 o 
   1  24   2       84.19       85.41      3.74 o 
  -5   1   3       19.74       24.96      1.61 o 
  -4   1   3      468.16      463.55      5.11 o 
  -3   1   3      553.73      565.15      4.20 o 
  -2   1   3      871.40      886.70      5.66 o 
  -1   1   3        7.68        4.37      0.16 o 
   0   1   3     3371.51     3370.21     51.83 o 
   1   1   3      775.61      735.75     11.15 o 
   2   1   3      377.72      354.71      4.27 o 
   3   1   3      299.86      307.93      2.74 o 
   4   1   3      205.17      202.92      2.98 o 
   5   1   3       96.85       98.23      2.62 o 
  -5   2   3        9.84       11.56      1.15 o 
  -4   2   3       77.53       76.86      1.79 o 
  -3   2   3      420.34      450.62      4.00 o 
  -2   2   3      321.60      291.74      2.31 o 
  -1   2   3        7.27        4.62      0.47 o 
   0   2   3      217.39      189.93      3.62 o 
   1   2   3       41.14       42.96      1.16 o 
   2   2   3      241.02      247.27      3.15 o 
   3   2   3      116.60      128.22      1.62 o 
   4   2   3      223.49      218.58      3.15 o 
   5   2   3       40.35       40.17      1.74 o 
  -5   3   3      191.54      194.70      4.82 o 
  -4   3   3       29.34       31.18      1.18 o 
  -3   3   3       93.84       78.23      1.19 o 
  -2   3   3      281.13      316.39      2.49 o 
  -1   3   3      145.60      163.46      1.53 o 
   0   3   3       38.80       54.05      0.86 o 
   1   3   3     2229.87     2212.91     29.32 o 
   2   3   3      236.24      263.03      3.32 o 
   3   3   3       47.18       52.35      1.05 o 
   4   3   3      100.34      100.53      2.07 o 
   5   3   3       90.46       87.23      2.49 o 
  -5   4   3       25.98       31.03      2.09 o 
  -4   4   3       10.91       11.68      0.88 o 
  -3   4   3      361.75      354.92      3.02 o 
  -2   4   3     1542.23     1561.31      9.36 o 
  -1   4   3     4471.41     4707.98     50.78 o 
   0   4   3        0.35        0.07      0.23 o 
   1   4   3      175.42      143.00      1.46 o 
   2   4   3      393.13      395.61      3.81 o 
   3   4   3     1318.40     1350.04     14.67 o 
   4   4   3      101.48      108.31      2.29 o 
   5   4   3        0.32        0.57      0.57 o 
  -5   5   3       20.69       19.12      1.85 o 
  -4   5   3        0.01        1.54      1.12 o 
  -3   5   3        6.05        6.61      0.73 o 
  -2   5   3        0.09        0.11      0.13 o 
  -1   5   3      433.24      473.92      2.93 o 
   0   5   3      838.24      901.24      6.47 o 
   1   5   3      295.66      341.13      3.00 o 
   2   5   3      798.45      874.05      7.07 o 
   3   5   3        1.57        2.07      0.45 o 
   4   5   3       72.73       66.70      1.72 o 
   5   5   3       20.20       21.02      1.30 o 
  -5   6   3      189.70      192.30      4.96 o 
  -4   6   3       14.50       16.33      1.04 o 
  -3   6   3      302.47      297.58      3.07 o 
  -2   6   3     2732.30     2868.64     17.70 o 
  -1   6   3      314.98      313.74      2.10 o 
   0   6   3     2469.06     2639.15     16.83 o 
   1   6   3      560.96      578.49      4.18 o 
   2   6   3      654.74      633.84      5.53 o 
   3   6   3        6.64        4.18      0.53 o 
   4   6   3      125.30      121.62      2.37 o 
   5   6   3        0.03        1.33      0.63 o 
  -5   7   3        0.60        1.24      0.83 o 
  -4   7   3        5.24        5.00      0.81 o 
  -3   7   3       56.02       48.65      1.21 o 
  -2   7   3      111.90      102.47      1.06 o 
  -1   7   3       22.34       34.85      0.52 o 
   0   7   3       65.72       59.86      0.82 o 
   1   7   3       10.75        8.65      0.33 o 
   2   7   3      144.36      151.29      2.14 o 
   3   7   3       53.78       54.74      1.49 o 
   4   7   3      383.87      374.11      4.57 o 
   5   7   3       30.36       30.93      1.58 o 
  -5   8   3       27.50       27.32      2.25 o 
  -4   8   3       49.55       49.91      1.85 o 
  -3   8   3       76.95       77.23      1.20 o 
  -2   8   3       88.72       78.06      0.94 o 
  -1   8   3     1316.81     1305.68      6.41 o 
   0   8   3        3.60        2.82      0.54 o 
   1   8   3       68.91       76.08      1.26 o 
   2   8   3      403.95      392.41      4.92 o 
   3   8   3      438.71      423.59      5.81 o 
   4   8   3        6.66        6.50      0.77 o 
   5   8   3        6.50        5.12      0.75 o 
  -5   9   3       15.91       16.76      1.46 o 
  -4   9   3      115.45      113.77      2.81 o 
  -3   9   3        8.43       10.64      0.61 o 
  -2   9   3       14.13       14.48      0.53 o 
  -1   9   3      105.32      111.27      0.98 o 
   0   9   3      906.78      889.67      4.87 o 
   1   9   3      350.12      326.65      3.29 o 
   2   9   3       53.58       61.57      1.38 o 
   3   9   3       50.75       48.06      1.38 o 
   4   9   3      193.54      180.13      3.03 o 
   5   9   3      325.74      316.80      4.09 o 
  -5  10   3        0.17        1.17      0.79 o 
  -4  10   3        0.00       -0.16      0.50 o 
  -3  10   3      105.12      106.45      1.56 o 
  -2  10   3      389.80      374.01      3.12 o 
  -1  10   3       66.20       70.21      0.79 o 
   0  10   3        0.40        0.63      0.17 o 
   1  10   3       81.87       86.40      1.34 o 
   2  10   3       96.10       87.29      1.59 o 
   3  10   3      135.05      121.58      2.27 o 
   4  10   3       22.82       22.79      1.17 o 
   5  10   3       20.26       18.39      1.57 o 
  -5  11   3       56.32       59.84      2.93 o 
  -4  11   3      624.37      634.05      6.53 o 
  -3  11   3      518.54      509.61      4.68 o 
  -2  11   3      174.72      162.14      1.87 o 
  -1  11   3     1223.26     1206.62      6.55 o 
   0  11   3      414.27      393.38      2.83 o 
   1  11   3      623.24      629.38      4.56 o 
   2  11   3       47.72       50.57      1.14 o 
   3  11   3       24.60       22.05      0.91 o 
   4  11   3        4.46        7.46      0.87 o 
  -4  12   3        0.73        1.42      0.54 o 
  -3  12   3        3.77        3.55      0.50 o 
  -2  12   3        6.25        7.36      0.50 o 
  -1  12   3     2452.45     2407.05     14.25 o 
   0  12   3       98.30       95.62      1.18 o 
   1  12   3       44.60       36.14      0.93 o 
   2  12   3       14.39       18.31      0.82 o 
   3  12   3      189.78      174.93      5.17 o 
   4  12   3        4.82        4.48      0.77 o 
  -4  13   3      186.00      178.12      6.56 o 
  -3  13   3      368.11      358.39      3.84 o 
  -2  13   3      363.81      355.21      3.24 o 
  -1  13   3      138.67      131.23      1.65 o 
   0  13   3     1989.02     1993.50     12.04 o 
   1  13   3      323.03      339.54      3.04 o 
   2  13   3      267.09      247.16      2.88 o 
   3  13   3       70.97       62.91      1.46 o 
   4  13   3       53.38       56.63      1.57 o 
  -4  14   3        0.09       -0.49      0.57 o 
  -3  14   3       33.14       32.06      1.15 o 
  -2  14   3      237.24      236.87      2.56 o 
  -1  14   3       90.20       84.11      1.33 o 
   0  14   3      626.38      615.33      4.63 o 
   1  14   3        3.77        3.79      0.42 o 
   2  14   3      686.85      631.36      5.53 o 
   3  14   3      155.70      146.08      2.77 o 
   4  14   3       37.22       38.39      1.59 o 
  -4  15   3       39.92       35.78      2.03 o 
  -3  15   3       70.50       72.16      1.65 o 
  -2  15   3       16.20       18.66      0.95 o 
  -1  15   3       18.27       18.61      0.81 o 
   0  15   3       41.87       38.33      0.94 o 
   1  15   3      973.77      889.61      7.00 o 
   2  15   3       67.88       66.91      1.50 o 
   3  15   3        0.03       -0.29      0.41 o 
   4  15   3        4.31        4.45      0.93 o 
  -4  16   3        0.23        0.63      0.67 o 
  -3  16   3        0.19       -0.09      0.43 o 
  -2  16   3      127.18      124.77      1.86 o 
  -1  16   3      343.06      343.37      3.74 o 
   0  16   3      121.84      110.45      1.81 o 
   1  16   3      511.63      478.77      4.53 o 
   2  16   3      119.54      119.59      2.07 o 
   3  16   3      317.27      321.73      3.86 o 
   4  16   3       83.91       83.86      2.98 o 
  -4  17   3       65.98       65.09      3.09 o 
  -3  17   3      252.37      247.73      3.84 o 
  -2  17   3       34.21       34.66      1.14 o 
  -1  17   3       14.51       16.82      0.86 o 
   0  17   3        8.35        5.97      0.69 o 
   1  17   3      320.43      304.96      3.45 o 
   2  17   3        2.58        3.13      0.56 o 
   3  17   3        3.23        2.37      0.70 o 
  -3  18   3      204.32      209.98      4.14 o 
  -2  18   3      224.71      225.34      3.01 o 
  -1  18   3      110.71      110.64      2.22 o 
   0  18   3        1.20        3.52      0.96 o 
   1  18   3       56.86       57.51      1.61 o 
   2  18   3      413.61      415.87      4.49 o 
   3  18   3       71.76       74.34      2.15 o 
  -3  19   3       42.20       44.53      1.96 o 
  -2  19   3       79.72       79.38      1.77 o 
  -1  19   3       43.84       43.50      1.47 o 
   0  19   3      254.82      243.21      4.59 o 
   1  19   3      141.78      139.15      2.31 o 
   2  19   3      158.88      151.99      2.87 o 
   3  19   3       86.59       83.46      2.30 o 
  -3  20   3       38.60       38.60      1.94 o 
  -2  20   3      196.93      205.69      3.38 o 
  -1  20   3       65.05       63.80      2.41 o 
   0  20   3        0.47        1.92      0.67 o 
   1  20   3        1.50        2.20      0.55 o 
   2  20   3       17.18       15.99      1.43 o 
   3  20   3        5.91        8.63      1.43 o 
  -2  21   3       51.68       55.74      2.11 o 
  -1  21   3        0.29        2.06      0.69 o 
   0  21   3      449.78      448.48      6.30 o 
   1  21   3      424.57      432.89      5.32 o 
   2  21   3      481.94      481.02      6.91 o 
  -2  22   3        2.05        4.48      1.05 o 
  -1  22   3       26.30       31.03      1.75 o 
   0  22   3      104.69      110.14      2.92 o 
   1  22   3       70.80       82.41      5.43 o 
   2  22   3        5.34        7.34      1.12 o 
  -2  23   3       11.80       12.33      1.71 o 
  -1  23   3      104.23      104.71      3.06 o 
   0  23   3      111.19      118.56      3.11 o 
   1  23   3      352.13      341.75      6.95 o 
  -1  24   3       80.50       80.26      3.22 o 
   0  24   3       15.25       17.76      1.47 o 
   1  24   3        0.65        1.49      0.93 o 
  -5   0   4       81.60       97.55      4.83 o 
  -4   0   4      176.24      167.18      3.92 o 
  -3   0   4      286.59      302.25      6.56 o 
  -2   0   4      271.09      304.67      4.06 o 
  -1   0   4     2089.24     2160.54     19.46 o 
   0   0   4     1992.37     1952.72     29.07 o 
   1   0   4        0.24        0.82      0.40 o 
   2   0   4        0.39        1.64      0.57 o 
   3   0   4      594.83      601.54      7.98 o 
   4   0   4      141.53      144.34      5.38 o 
   5   0   4      279.66      266.84      5.61 o 
  -5   1   4        1.76        1.66      0.65 o 
  -4   1   4       12.67       14.29      0.95 o 
  -3   1   4      321.72      331.57      3.26 o 
  -2   1   4      222.00      254.44      1.88 o 
  -1   1   4       25.10       33.80      0.51 o 
   0   1   4       19.90        8.85      0.80 o 
   1   1   4     1009.25     1087.00     11.26 o 
   2   1   4        6.64        6.25      0.71 o 
   3   1   4       55.49       56.64      1.60 o 
   4   1   4      128.76      134.15      2.86 o 
   5   1   4        2.05        1.91      0.79 o 
  -5   2   4      175.56      178.76      3.79 o 
  -4   2   4      108.71      113.72      2.24 o 
  -3   2   4       79.45       80.99      1.42 o 
  -2   2   4     1275.83     1334.32      6.24 o 
  -1   2   4     2328.05     2457.06     16.63 o 
   0   2   4     2527.05     2687.92     35.95 o 
   1   2   4      161.92      170.19      2.76 o 
   2   2   4      423.27      427.39      4.75 o 
   3   2   4      246.71      241.24      3.88 o 
   4   2   4      266.88      276.28      4.36 o 
   5   2   4        0.05       -0.03      0.61 o 
  -5   3   4        4.27        3.59      0.79 o 
  -4   3   4      143.68      146.90      3.09 o 
  -3   3   4      241.57      236.94      2.66 o 
  -2   3   4       54.79       51.24      0.61 o 
  -1   3   4      373.57      386.74      2.73 o 
   0   3   4      234.99      221.82      1.89 o 
   1   3   4      129.98      128.86      1.83 o 
   2   3   4      448.72      423.24      4.84 o 
   3   3   4       31.65       30.63      1.40 o 
   4   3   4       11.38       12.25      0.93 o 
   5   3   4       48.18       51.87      2.03 o 
  -5   4   4       66.72       69.40      4.17 o 
  -4   4   4       11.52       11.98      1.06 o 
  -3   4   4        0.78        0.67      0.29 o 
  -2   4   4        7.71        5.62      0.31 o 
  -1   4   4     1161.89     1278.35      7.72 o 
   0   4   4      193.23      198.85      1.98 o 
   1   4   4      188.74      186.04      2.02 o 
   2   4   4       39.34       37.94      1.02 o 
   3   4   4        7.59        7.53      0.66 o 
   4   4   4       27.28       28.08      1.23 o 
   5   4   4        1.38        1.26      0.64 o 
  -5   5   4        4.15        3.89      1.05 o 
  -4   5   4      273.33      271.78      3.74 o 
  -3   5   4      166.14      157.88      2.10 o 
  -2   5   4      115.22       92.63      1.13 o 
  -1   5   4      182.78      219.11      1.66 o 
   0   5   4        4.70        7.59      0.36 o 
   1   5   4      349.18      317.59      2.47 o 
   2   5   4      917.02      927.17      7.54 o 
   3   5   4        7.00        6.59      0.63 o 
   4   5   4       16.53       15.87      1.35 o 
   5   5   4      171.84      178.03      4.33 o 
  -5   6   4       31.16       29.79      2.30 o 
  -4   6   4        0.84        0.50      0.44 o 
  -3   6   4      109.52      105.68      1.42 o 
  -2   6   4       89.69       91.16      0.98 o 
  -1   6   4     1347.78     1462.52      7.57 o 
   0   6   4      572.21      633.95      4.09 o 
   1   6   4        4.07        3.56      0.34 o 
   2   6   4      213.35      217.11      2.70 o 
   3   6   4       14.82       15.15      0.91 o 
   4   6   4       56.11       59.67      1.71 o 
   5   6   4        1.01        0.84      0.85 o 
  -5   7   4       10.47       11.51      1.49 o 
  -4   7   4       16.97       18.22      1.12 o 
  -3   7   4      295.49      282.76      3.53 o 
  -2   7   4      877.55      898.55      5.07 o 
  -1   7   4        2.27        1.97      0.24 o 
   0   7   4     1165.06     1256.73      7.54 o 
   1   7   4     2077.72     2151.63     13.90 o 
   2   7   4       40.42       31.79      0.99 o 
   3   7   4      106.15      115.86      2.15 o 
   4   7   4       75.15       75.15      2.19 o 
   5   7   4      238.52      223.15      3.73 o 
  -5   8   4       50.30       51.94      2.64 o 
  -4   8   4      218.67      213.26      3.95 o 
  -3   8   4      148.81      140.17      1.95 o 
  -2   8   4      327.13      328.26      2.36 o 
  -1   8   4     1488.86     1532.03      7.98 o 
   0   8   4      472.23      480.48      3.36 o 
   1   8   4      762.97      783.05      5.57 o 
   2   8   4        0.08        0.29      0.27 o 
   3   8   4      157.95      165.51      2.64 o 
   4   8   4        5.29        3.97      0.68 o 
   5   8   4       48.42       52.80      1.86 o 
  -5   9   4        6.07        5.17      1.15 o 
  -4   9   4       89.52       85.99      3.36 o 
  -3   9   4      692.57      711.28      6.03 o 
  -2   9   4       15.65       18.79      0.59 o 
  -1   9   4       76.99       81.32      1.14 o 
   0   9   4      455.38      488.75      2.99 o 
   1   9   4       88.24       92.53      1.76 o 
   2   9   4      544.38      520.75     19.38 o 
   3   9   4        2.92        3.88      0.57 o 
   4   9   4        0.95        0.23      0.50 o 
   5   9   4       66.85       58.66      1.89 o 
  -5  10   4      157.61      165.28      4.81 o 
  -4  10   4       12.63       10.24      0.86 o 
  -3  10   4       35.18       36.37      0.94 o 
  -2  10   4      439.49      415.21      3.38 o 
  -1  10   4      691.71      652.96      4.23 o 
   0  10   4     1855.73     1864.88     10.20 o 
   1  10   4        2.85        3.64      0.51 o 
   2  10   4        3.59        4.74      0.45 o 
   3  10   4      156.67      158.02      2.66 o 
   4  10   4      454.94      448.16      5.39 o 
  -5  11   4       70.89       73.68      3.19 o 
  -4  11   4       25.05       22.69      1.17 o 
  -3  11   4        0.12        0.37      0.31 o 
  -2  11   4      432.21      416.72      3.46 o 
  -1  11   4        1.02        2.18      0.29 o 
   0  11   4        1.38        0.54      0.19 o 
   1  11   4      106.16      102.10      1.87 o 
   2  11   4       31.84       26.33      1.24 o 
   3  11   4       74.24       68.95      1.45 o 
   4  11   4       54.70       54.38      1.57 o 
  -4  12   4      120.26      132.44      2.87 o 
  -3  12   4       49.78       54.80      1.73 o 
  -2  12   4       57.00       56.52      1.10 o 
  -1  12   4       19.08       21.49      0.63 o 
   0  12   4       24.07       24.36      0.64 o 
   1  12   4      190.29      186.64      3.15 o 
   2  12   4      139.99      144.35      2.08 o 
   3  12   4      558.92      528.27      5.53 o 
   4  12   4      137.75      134.43      2.65 o 
  -4  13   4        1.03        0.18      0.52 o 
  -3  13   4      138.83      140.70      2.65 o 
  -2  13   4      267.55      255.61      2.63 o 
  -1  13   4        3.80        6.64      0.48 o 
   0  13   4      540.88      547.63      3.82 o 
   1  13   4      310.41      298.58      4.87 o 
   2  13   4        1.50        3.84      0.50 o 
   3  13   4        7.51        7.12      0.66 o 
   4  13   4       23.99       22.66      1.42 o 
  -4  14   4        7.90        7.38      1.06 o 
  -3  14   4        3.33        4.75      0.61 o 
  -2  14   4        0.04        1.13      0.46 o 
  -1  14   4      116.41      115.16      1.59 o 
   0  14   4       46.33       42.02      0.96 o 
   1  14   4       66.95       63.17      1.49 o 
   2  14   4      220.87      206.33      3.11 o 
   3  14   4       88.58       90.01      1.84 o 
   4  14   4       94.18       98.28      2.48 o 
  -4  15   4      169.67      174.61      3.94 o 
  -3  15   4      544.18      538.03      5.28 o 
  -2  15   4     1232.87     1226.81      8.40 o 
  -1  15   4       16.64       16.75      0.70 o 
   0  15   4      198.23      188.19      3.75 o 
   1  15   4     1208.24     1203.88     13.38 o 
   2  15   4      376.98      360.64      3.89 o 
   3  15   4       16.35       15.44      0.95 o 
   4  15   4        2.52        1.43      1.02 o 
  -4  16   4       28.87       24.76      1.77 o 
  -3  16   4      123.10      124.33      2.61 o 
  -2  16   4       52.30       53.25      1.23 o 
  -1  16   4      134.44      131.72      2.02 o 
   0  16   4      215.60      215.56      2.65 o 
   1  16   4      185.09      192.43      2.88 o 
   2  16   4      127.45      121.56      2.54 o 
   3  16   4        2.37        4.05      0.82 o 
   4  16   4        0.55        1.28      0.68 o 
  -4  17   4      367.71      371.87      7.66 o 
  -3  17   4      337.42      336.96      4.61 o 
  -2  17   4       21.50       24.06      1.05 o 
  -1  17   4       37.88       37.96      1.59 o 
   0  17   4        6.72        6.08      0.84 o 
   1  17   4       43.06       40.69      1.37 o 
   2  17   4      707.57      690.36      7.01 o 
   3  17   4      162.54      164.15      3.15 o 
  -3  18   4      104.32      109.05      2.51 o 
  -2  18   4        0.31        1.08      0.55 o 
  -1  18   4       41.59       40.76      1.39 o 
   0  18   4       21.17       24.78      1.47 o 
   1  18   4       63.10       63.69      1.96 o 
   2  18   4      178.33      175.84      3.13 o 
   3  18   4       31.19       35.04      2.05 o 
  -3  19   4       23.38       30.28      1.89 o 
  -2  19   4       19.20       20.77      2.32 o 
  -1  19   4       11.57       13.39      1.18 o 
   0  19   4       39.55       41.05      1.72 o 
   1  19   4      154.74      148.19      3.19 o 
   2  19   4        3.76        6.40      1.05 o 
   3  19   4      220.01      221.56      5.50 o 
  -3  20   4        1.41        1.95      0.79 o 
  -2  20   4      105.24      101.63      2.75 o 
  -1  20   4      144.62      144.09      3.23 o 
   0  20   4      143.79      131.91      3.07 o 
   1  20   4        6.41        7.84      1.00 o 
   2  20   4      232.35      229.88      4.43 o 
   3  20   4      439.70      436.63      8.23 o 
  -2  21   4        2.15        1.84      1.32 o 
  -1  21   4       43.78       44.84      2.25 o 
   0  21   4        0.28       -0.22      0.78 o 
   1  21   4       32.75       35.95      2.85 o 
   2  21   4       82.14       79.56      2.65 o 
  -2  22   4       37.87       40.01      2.50 o 
  -1  22   4      492.76      498.31     11.65 o 
   0  22   4      188.52      187.88      3.90 o 
   1  22   4       14.28       12.91      1.62 o 
   2  22   4        0.25        0.34      0.77 o 
  -1  23   4        2.11        3.84      0.83 o 
   0  23   4       56.51       57.12      4.46 o 
   1  23   4       56.12       59.42      2.83 o 
   0  24   4      101.90      112.96      3.13 o 
  -5   1   5       68.66       72.82      2.42 o 
  -4   1   5       22.34       23.47      1.15 o 
  -3   1   5      367.94      364.65      2.89 o 
  -2   1   5     1156.05     1171.87      6.35 o 
  -1   1   5      342.56      326.09      2.41 o 
   0   1   5      234.73      285.43      2.63 o 
   1   1   5     1013.79     1053.47     11.18 o 
   2   1   5      725.99      734.24      8.97 o 
   3   1   5      234.18      228.41      4.51 o 
   4   1   5       15.53       16.00      1.55 o 
   5   1   5       25.05       27.83      1.77 o 
  -5   2   5      124.49      122.86      3.17 o 
  -4   2   5        1.62        2.52      0.51 o 
  -3   2   5      293.55      280.70      2.22 o 
  -2   2   5      100.66      100.44      1.24 o 
  -1   2   5       94.37       96.53      1.07 o 
   0   2   5       77.16       59.67      1.49 o 
   1   2   5     1173.87     1195.74     10.29 o 
   2   2   5        6.93        6.33      0.77 o 
   3   2   5       24.36       25.78      1.51 o 
   4   2   5      214.58      216.95      4.92 o 
   5   2   5       17.76       15.62      1.94 o 
  -5   3   5        0.13        0.30      0.54 o 
  -4   3   5        1.52        2.70      0.54 o 
  -3   3   5      147.81      151.50      1.48 o 
  -2   3   5       81.20       71.63      1.05 o 
  -1   3   5       24.86       46.07      0.62 o 
   0   3   5      115.30      118.45      1.16 o 
   1   3   5        5.04        2.44      0.36 o 
   2   3   5      150.57      133.97      4.28 o 
   3   3   5      258.72      260.61      4.94 o 
   4   3   5       23.00       20.80      1.40 o 
   5   3   5        4.56        3.66      0.85 o 
  -5   4   5      119.61      123.64      3.21 o 
  -4   4   5      771.23      732.42      8.59 o 
  -3   4   5       39.09       41.86      1.16 o 
  -2   4   5      342.60      350.91      2.89 o 
  -1   4   5     1613.63     1689.25      8.72 o 
   0   4   5     3676.09     3945.35     21.75 o 
   1   4   5      687.87      681.02      5.50 o 
   2   4   5      145.98      141.28      3.07 o 
   3   4   5      350.23      364.12      4.86 o 
   4   4   5       30.11       30.07      2.43 o 
   5   4   5       84.54       88.16      2.68 o 
  -5   5   5       49.60       53.81      2.68 o 
  -4   5   5       20.52       21.73      1.55 o 
  -3   5   5        2.12        2.30      0.33 o 
  -2   5   5       15.26       16.93      0.54 o 
  -1   5   5     1025.05     1139.16      6.54 o 
   0   5   5      144.34      160.41      1.44 o 
   1   5   5        0.85        2.94      0.38 o 
   2   5   5       71.27       70.81      1.36 o 
   3   5   5       20.57       19.78      1.21 o 
   4   5   5        6.81        6.87      0.93 o 
   5   5   5        0.84        1.12      0.75 o 
  -5   6   5       77.72       81.13      3.27 o 
  -4   6   5      172.70      180.23      3.93 o 
  -3   6   5      433.27      422.36      4.34 o 
  -2   6   5       97.37       95.84      1.17 o 
  -1   6   5      737.88      750.75      4.23 o 
   0   6   5     1964.98     2006.09     11.18 o 
   1   6   5     1578.50     1627.70     10.33 o 
   2   6   5      161.22      153.60      2.62 o 
   3   6   5       30.92       28.71      1.41 o 
   4   6   5      192.59      200.08      3.78 o 
   5   6   5       47.60       47.61      3.04 o 
  -5   7   5      113.62      114.49      6.46 o 
  -4   7   5       10.84       11.26      0.94 o 
  -3   7   5      118.20      108.87      1.71 o 
  -2   7   5       69.85       84.43      1.12 o 
  -1   7   5       79.28       71.93      0.84 o 
   0   7   5      817.47      840.54      5.38 o 
   1   7   5        8.19       12.95      0.74 o 
   2   7   5      109.91      105.41      2.15 o 
   3   7   5        3.45        3.89      0.61 o 
   4   7   5        1.58        1.42      0.57 o 
   5   7   5        0.00        0.12      0.66 o 
  -5   8   5      120.78      120.99      4.09 o 
  -4   8   5      165.72      167.75      2.42 o 
  -3   8   5       24.43       22.09      0.85 o 
  -2   8   5      131.19      127.35      1.55 o 
  -1   8   5      324.13      293.82      2.10 o 
   0   8   5      268.80      231.75      2.01 o 
   1   8   5      152.43      155.35      1.76 o 
   2   8   5        0.17       -0.02      0.44 o 
   3   8   5        2.55        3.20      0.55 o 
   4   8   5       88.56       90.15      2.20 o 
  -5   9   5       47.23       49.71      2.63 o 
  -4   9   5        2.74        2.53      0.56 o 
  -3   9   5       27.40       25.43      0.92 o 
  -2   9   5      407.67      391.40      3.25 o 
  -1   9   5      123.46      124.35      1.35 o 
   0   9   5        4.67        5.94      0.40 o 
   1   9   5      460.71      491.62      4.56 o 
   2   9   5      227.57      226.34      3.44 o 
   3   9   5      149.33      140.90      2.53 o 
   4   9   5        2.14        3.66      0.67 o 
  -5  10   5       19.35       19.95      2.90 o 
  -4  10   5       16.07       14.32      0.99 o 
  -3  10   5        0.38        0.17      0.31 o 
  -2  10   5        0.09        0.56      0.32 o 
  -1  10   5       68.67       70.51      1.02 o 
   0  10   5       30.88       30.66      0.63 o 
   1  10   5      368.07      381.41      4.50 o 
   2  10   5       56.73       53.18      1.32 o 
   3  10   5       16.20       18.30      1.10 o 
   4  10   5       43.71       38.25      1.50 o 
  -4  11   5        1.98        2.53      0.61 o 
  -3  11   5      155.73      146.43      2.67 o 
  -2  11   5      771.09      760.66      8.90 o 
  -1  11   5      217.11      222.72      2.03 o 
   0  11   5      860.65      859.55      5.78 o 
   1  11   5      416.43      422.35      4.94 o 
   2  11   5      854.62      829.62      8.46 o 
   3  11   5      342.69      348.57      3.76 o 
   4  11   5        1.54        0.91      0.65 o 
  -4  12   5       49.77       47.95      1.79 o 
  -3  12   5        5.66        5.35      0.58 o 
  -2  12   5        2.06        1.55      0.37 o 
  -1  12   5      656.08      615.82      4.22 o 
   0  12   5      522.15      486.83      3.76 o 
   1  12   5        4.54        4.81      0.55 o 
   2  12   5       10.82       10.18      0.88 o 
   3  12   5       73.68       66.86      2.36 o 
   4  12   5        1.07        1.04      0.72 o 
  -4  13   5      164.68      167.80      3.78 o 
  -3  13   5      273.08      274.75      3.77 o 
  -2  13   5      648.60      650.23      5.59 o 
  -1  13   5     2376.98     2318.86     12.93 o 
   0  13   5      245.81      236.22      2.61 o 
   1  13   5      163.10      151.87      2.34 o 
   2  13   5      376.41      356.37      4.19 o 
   3  13   5      107.90      102.61      2.17 o 
   4  13   5       39.51       38.24      2.88 o 
  -4  14   5      194.01      189.65      4.08 o 
  -3  14   5       95.84      100.15      2.19 o 
  -2  14   5      426.52      432.34      4.27 o 
  -1  14   5        7.53        6.69      0.51 o 
   0  14   5       10.61       10.65      0.67 o 
   1  14   5      190.06      179.46      2.65 o 
   2  14   5       37.16       41.39      1.39 o 
   3  14   5       28.46       28.73      1.34 o 
   4  14   5       74.74       79.02      2.63 o 
  -4  15   5       11.82       11.38      1.88 o 
  -3  15   5      488.66      478.74      5.57 o 
  -2  15   5      155.35      160.69      2.36 o 
  -1  15   5      207.11      197.73      2.51 o 
   0  15   5      112.94      112.13      2.06 o 
   1  15   5       11.22       13.40      0.89 o 
   2  15   5       32.54       31.25      1.26 o 
   3  15   5       46.95       45.58      1.56 o 
   4  15   5        6.25        6.17      1.09 o 
  -4  16   5      102.59      112.65      3.20 o 
  -3  16   5        4.86        3.17      0.71 o 
  -2  16   5      286.55      300.25      3.50 o 
  -1  16   5      162.68      167.17      2.34 o 
   0  16   5      462.12      455.05      9.37 o 
   1  16   5        7.58        6.67      0.72 o 
   2  16   5        4.08        6.28      0.74 o 
   3  16   5      131.60      127.20      3.18 o 
  -3  17   5      123.52      123.35      3.74 o 
  -2  17   5       99.03       94.25      1.86 o 
  -1  17   5       67.82       68.14      1.71 o 
   0  17   5       57.07       57.26      1.87 o 
   1  17   5        2.08        1.62      0.53 o 
   2  17   5      315.65      303.91      4.13 o 
   3  17   5       10.47       10.10      1.24 o 
  -3  18   5      315.07      317.06      5.33 o 
  -2  18   5       11.21       12.11      0.98 o 
  -1  18   5       95.39       90.18      2.03 o 
   0  18   5      286.59      275.12      4.43 o 
   1  18   5      484.33      479.23      6.27 o 
   2  18   5       46.92       42.76      1.56 o 
   3  18   5      367.25      351.41      5.78 o 
  -3  19   5      109.50      111.12      5.32 o 
  -2  19   5      209.43      214.76      3.43 o 
  -1  19   5      137.22      147.51      5.69 o 
   0  19   5       41.26       46.24      1.81 o 
   1  19   5       23.18       24.86      1.31 o 
   2  19   5        0.10       -0.62      0.62 o 
   3  19   5      130.20      133.55      4.09 o 
  -3  20   5        0.12        1.23      0.93 o 
  -2  20   5        0.43        0.21      1.42 o 
  -1  20   5       18.56       18.02      1.39 o 
   0  20   5      190.02      194.99      5.12 o 
   1  20   5      106.46      110.66      3.57 o 
   2  20   5       12.67       13.53      1.39 o 
  -2  21   5      335.09      341.35      6.93 o 
  -1  21   5       45.53       48.98      1.98 o 
   0  21   5        8.31       10.99      1.16 o 
   1  21   5       22.72       24.74      2.94 o 
   2  21   5      119.14      124.10      3.64 o 
  -2  22   5        9.20       12.30      1.61 o 
  -1  22   5       59.79       71.26      2.41 o 
   0  22   5        0.10        1.07      0.65 o 
   1  22   5       18.53       16.61      1.90 o 
  -1  23   5       30.54       31.80      1.90 o 
   0  23   5        1.22        2.33      0.73 o 
   1  23   5       79.82       78.59      3.26 o 
  -5   0   6       62.10       56.78      2.62 o 
  -4   0   6      499.99      506.89      8.14 o 
  -3   0   6      186.61      184.51      3.11 o 
  -2   0   6     1623.24     1611.32     15.24 o 
  -1   0   6      206.91      186.92      2.43 o 
   0   0   6        1.29        4.36      0.55 o 
   1   0   6       31.77       13.85      1.18 o 
   2   0   6     1646.83     1676.73     25.23 o 
   3   0   6       26.00       25.75      2.58 o 
   4   0   6        6.58        6.46      1.62 o 
   5   0   6      236.10      245.32      8.32 o 
  -5   1   6       48.10       42.35      2.01 o 
  -4   1   6        0.96        1.54      0.48 o 
  -3   1   6       48.61       49.63      1.06 o 
  -2   1   6      192.93      197.41      1.76 o 
  -1   1   6        2.07        3.11      0.72 o 
   0   1   6      643.44      677.66      5.43 o 
   1   1   6      441.23      481.42      5.02 o 
   2   1   6      458.76      499.90      6.95 o 
   3   1   6        0.03       -0.50      0.50 o 
   4   1   6       10.86        8.86      1.26 o 
   5   1   6        0.08        0.22      0.65 o 
  -5   2   6       68.96       71.15      2.44 o 
  -4   2   6      390.66      383.29      7.08 o 
  -3   2   6      749.80      726.76      5.93 o 
  -2   2   6        0.70        1.68      0.85 o 
  -1   2   6      107.82      108.68      1.19 o 
   0   2   6      396.25      406.54      5.76 o 
   1   2   6     1548.06     1634.03     13.78 o 
   2   2   6       42.84       38.99      1.62 o 
   3   2   6       26.29       23.49      4.51 o 
   4   2   6       32.82       35.52      2.07 o 
   5   2   6        7.25       10.54      1.92 o 
  -5   3   6        8.94       11.44      1.71 o 
  -4   3   6       12.73       13.13      0.98 o 
  -3   3   6       16.60       15.05      0.77 o 
  -2   3   6      356.48      345.47      2.94 o 
  -1   3   6     2077.53     2103.04     12.58 o 
   0   3   6       19.74       35.01      0.63 o 
   1   3   6       62.13       74.65      1.53 o 
   2   3   6      565.07      556.83     15.04 o 
   3   3   6      487.74      484.62      8.04 o 
   4   3   6      198.20      193.43      3.77 o 
   5   3   6        2.20        3.40      0.87 o 
  -5   4   6        7.72        8.68      1.10 o 
  -4   4   6        5.51        6.65      0.93 o 
  -3   4   6       99.96       99.32      1.45 o 
  -2   4   6       68.92       65.85      1.15 o 
  -1   4   6       16.97       22.36      0.58 o 
   0   4   6     1272.94     1355.21      7.50 o 
   1   4   6      330.15      334.02      3.30 o 
   2   4   6      113.68      109.96      2.11 o 
   3   4   6       12.93       13.94      1.10 o 
   4   4   6       63.41       64.78      2.16 o 
   5   4   6       16.32       14.86      1.40 o 
  -5   5   6      138.50      144.52      4.26 o 
  -4   5   6      201.10      197.39      5.43 o 
  -3   5   6       98.22       85.56      1.37 o 
  -2   5   6      418.32      414.62      3.71 o 
  -1   5   6      273.03      243.99      2.11 o 
   0   5   6      222.95      219.28      1.76 o 
   1   5   6       66.99       63.23      1.22 o 
   2   5   6      234.13      235.75      3.93 o 
   3   5   6      510.10      505.36      6.23 o 
   4   5   6       44.77       47.38      2.73 o 
   5   5   6       26.43       25.60      1.79 o 
  -5   6   6       90.87       85.75      3.42 o 
  -4   6   6       11.90       13.66      0.89 o 
  -3   6   6      111.90       90.28      1.45 o 
  -2   6   6        1.02        1.81      0.31 o 
  -1   6   6      194.68      202.70      1.59 o 
   0   6   6       43.47       52.83      0.89 o 
   1   6   6        2.39        6.28      0.79 o 
   2   6   6        7.89        9.56      1.17 o 
   3   6   6      137.59      140.73      2.92 o 
   4   6   6        5.97        6.76      0.97 o 
  -5   7   6      269.55      265.90      6.29 o 
  -4   7   6       15.04       15.90      0.97 o 
  -3   7   6       38.51       37.33      0.94 o 
  -2   7   6      412.25      383.57      3.30 o 
  -1   7   6      240.85      250.38      1.88 o 
   0   7   6      361.05      364.97      2.83 o 
   1   7   6      148.40      157.79      2.11 o 
   2   7   6       21.06       22.65      1.12 o 
   3   7   6       30.86       28.24      1.36 o 
   4   7   6      123.62      121.89      3.03 o 
  -5   8   6        0.13        0.68      0.72 o 
  -4   8   6       80.53       74.00      1.62 o 
  -3   8   6      190.03      196.84      2.81 o 
  -2   8   6      273.36      244.21      3.10 o 
  -1   8   6        6.14        9.32      0.45 o 
   0   8   6      133.27      126.87      1.43 o 
   1   8   6      875.93      882.20      6.41 o 
   2   8   6     1683.35     1679.96     15.61 o 
   3   8   6        0.16       -0.07      0.58 o 
   4   8   6       26.69       24.60      1.63 o 
  -5   9   6        7.57        9.41      2.24 o 
  -4   9   6        0.17        0.46      0.41 o 
  -3   9   6        2.36        2.86      0.45 o 
  -2   9   6       27.46       33.63      0.85 o 
  -1   9   6      547.96      553.06      3.80 o 
   0   9   6       84.67       82.32      1.27 o 
   1   9   6     1462.96     1442.40     11.01 o 
   2   9   6      198.08      198.74      3.29 o 
   3   9   6      273.89      274.59      4.38 o 
   4   9   6       26.82       28.01      1.75 o 
  -4  10   6      306.95      300.17      4.08 o 
  -3  10   6      363.91      361.94      3.88 o 
  -2  10   6      166.87      171.29      1.99 o 
  -1  10   6      147.49      137.74      1.52 o 
   0  10   6     1324.95     1270.10      8.86 o 
   1  10   6     1354.32     1290.23     11.74 o 
   2  10   6        0.19        0.13      0.33 o 
   3  10   6       39.79       36.90      1.59 o 
   4  10   6        1.86        1.75      0.72 o 
  -4  11   6       31.90       33.74      1.39 o 
  -3  11   6       47.56       48.97      1.34 o 
  -2  11   6       34.26       35.28      1.00 o 
  -1  11   6       44.60       48.20      0.93 o 
   0  11   6      623.90      611.30      4.47 o 
   1  11   6      190.03      190.13      3.00 o 
   2  11   6       23.92       25.90      1.04 o 
   3  11   6        0.81        1.98      0.53 o 
   4  11   6        7.44        7.06      1.00 o 
  -4  12   6      160.27      171.40      3.79 o 
  -3  12   6      415.49      405.72      4.31 o 
  -2  12   6       71.27       80.37      1.53 o 
  -1  12   6      360.21      370.94      2.97 o 
   0  12   6      279.13      273.51      2.56 o 
   1  12   6       37.33       40.82      1.40 o 
   2  12   6       91.63       84.58      2.09 o 
   3  12   6       36.69       34.58      1.28 o 
   4  12   6       51.35       53.33      2.66 o 
  -4  13   6        0.01        0.02      0.62 o 
  -3  13   6        5.62        7.07      0.68 o 
  -2  13   6       19.00       18.12      1.06 o 
  -1  13   6       93.82       91.90      1.31 o 
   0  13   6      467.73      462.10      4.74 o 
   1  13   6       42.94       40.35      1.23 o 
   2  13   6       81.41       76.10      2.05 o 
   3  13   6      109.54      109.47      2.61 o 
   4  13   6       97.80       97.30      5.11 o 
  -4  14   6        0.64        0.39      0.64 o 
  -3  14   6       13.93       15.89      1.08 o 
  -2  14   6        3.26        4.03      0.51 o 
  -1  14   6      160.16      165.68      2.24 o 
   0  14   6       16.43       19.76      0.95 o 
   1  14   6       44.80       42.81      1.30 o 
   2  14   6       19.27       19.03      1.52 o 
   3  14   6        3.45        4.41      0.70 o 
   4  14   6       97.97       96.74      2.96 o 
  -4  15   6       11.57       12.08      1.33 o 
  -3  15   6      122.16      127.46      2.58 o 
  -2  15   6      653.87      634.12      6.80 o 
  -1  15   6      543.38      535.86      4.86 o 
   0  15   6      643.47      641.03      6.21 o 
   1  15   6       15.74       14.63      0.94 o 
   2  15   6       35.88       31.85      1.27 o 
   3  15   6      293.28      290.87      5.00 o 
  -4  16   6        2.55        0.78      0.95 o 
  -3  16   6        7.13        6.39      0.99 o 
  -2  16   6        0.06        0.39      0.41 o 
  -1  16   6        0.12        0.25      0.47 o 
   0  16   6        0.49        0.79      0.52 o 
   1  16   6       34.30       32.89      1.25 o 
   2  16   6        6.01        5.20      0.73 o 
   3  16   6        0.53       -0.44      0.65 o 
  -3  17   6      122.72      123.83      3.18 o 
  -2  17   6      499.63      505.85      5.68 o 
  -1  17   6      823.26      844.72      7.86 o 
   0  17   6      100.77      103.26      2.54 o 
   1  17   6      121.47      122.27      2.38 o 
   2  17   6      132.69      139.27      2.70 o 
   3  17   6      157.67      150.63      5.67 o 
  -3  18   6       84.01       83.95      4.32 o 
  -2  18   6        8.99        7.45      0.83 o 
  -1  18   6       30.80       33.75      1.53 o 
   0  18   6       85.98       90.36      2.46 o 
   1  18   6       14.51       11.58      1.13 o 
   2  18   6      112.33      106.79      2.88 o 
   3  18   6        7.07        6.46      1.72 o 
  -3  19   6        1.02        0.99      0.94 o 
  -2  19   6      166.62      161.43      4.06 o 
  -1  19   6      223.82      230.65      4.96 o 
   0  19   6       41.68       41.24      1.75 o 
   1  19   6      143.47      145.15      3.19 o 
   2  19   6       13.78       15.81      1.45 o 
  -2  20   6       90.63      104.81      3.57 o 
  -1  20   6       24.03       25.38      5.50 o 
   0  20   6        3.39        7.17      1.00 o 
   1  20   6      156.70      162.84      4.43 o 
   2  20   6      319.29      312.97      5.92 o 
  -2  21   6        0.07        0.66      0.87 o 
  -1  21   6       25.44       24.32      2.05 o 
   0  21   6       23.21       25.11      1.68 o 
   1  21   6        4.59        6.45      1.25 o 
   2  21   6       31.65       31.29      2.03 o 
  -1  22   6       10.44       13.27      1.64 o 
   0  22   6      245.13      248.84      4.66 o 
   1  22   6      272.54      271.01      7.03 o 
   0  23   6        0.01        1.29      0.68 o 
  -5   1   7       29.21       33.73      1.84 o 
  -4   1   7       92.19       88.66      1.71 o 
  -3   1   7        7.83        6.85      0.78 o 
  -2   1   7        0.05        0.43      0.27 o 
  -1   1   7      779.17      787.34      6.46 o 
   0   1   7     1048.89     1048.25      8.05 o 
   1   1   7      330.02      305.03      3.28 o 
   2   1   7      109.20      115.14      2.91 o 
   3   1   7      623.87      624.18     10.47 o 
   4   1   7      235.22      230.68      5.39 o 
  -5   2   7        3.89        4.59      0.87 o 
  -4   2   7       13.21       12.80      0.80 o 
  -3   2   7      757.93      742.12      6.21 o 
  -2   2   7      535.48      515.78      4.97 o 
  -1   2   7      261.56      262.36      2.49 o 
   0   2   7       36.08       25.17      1.31 o 
   1   2   7       20.66       22.35      0.91 o 
   2   2   7        0.07        1.26      1.18 o 
   3   2   7       74.81       82.00      4.49 o 
   4   2   7        3.56        3.63      1.04 o 
  -5   3   7       67.82       62.97      2.35 o 
  -4   3   7       55.65       62.10      1.45 o 
  -3   3   7      550.53      532.20      4.86 o 
  -2   3   7      256.69      238.00      2.67 o 
  -1   3   7      173.84      164.53      1.49 o 
   0   3   7      615.90      594.16      4.44 o 
   1   3   7        4.02        5.34      0.57 o 
   2   3   7        0.01        1.65      1.47 o 
   3   3   7       24.24       27.10      3.21 o 
   4   3   7      259.43      262.76      4.63 o 
  -5   4   7       23.95       23.58      1.72 o 
  -4   4   7      638.06      636.83      5.85 o 
  -3   4   7      657.12      634.81      5.55 o 
  -2   4   7      550.39      506.78      4.39 o 
  -1   4   7      113.47      120.46      1.25 o 
   0   4   7        8.21        4.76      0.33 o 
   1   4   7      157.32      155.52      2.10 o 
   2   4   7      301.34      304.99      4.08 o 
   3   4   7        0.34       -0.30      0.46 o 
   4   4   7      100.97      104.63      5.89 o 
  -5   5   7      217.09      219.10      4.57 o 
  -4   5   7      220.59      203.28      3.12 o 
  -3   5   7      127.16      118.25      1.71 o 
  -2   5   7       19.67       17.60      0.72 o 
  -1   5   7       25.73       28.72      0.67 o 
   0   5   7      181.06      169.01      1.56 o 
   1   5   7       18.72       16.35      0.80 o 
   2   5   7        7.32        7.52      0.64 o 
   3   5   7      139.68      141.86      3.01 o 
   4   5   7      206.19      198.81      3.99 o 
  -5   6   7       65.23       63.47      2.41 o 
  -4   6   7        9.85        8.67      0.79 o 
  -3   6   7      202.18      209.80      2.41 o 
  -2   6   7     1009.97     1002.33      7.46 o 
  -1   6   7      189.92      168.87      2.08 o 
   0   6   7        3.45        2.78      0.27 o 
   1   6   7      939.26      941.95      9.31 o 
   2   6   7      734.11      739.21      7.76 o 
   3   6   7     1042.43     1028.26     11.41 o 
   4   6   7       16.16       13.55      1.33 o 
  -5   7   7       80.71       87.46      4.97 o 
  -4   7   7       69.82       62.26      1.91 o 
  -3   7   7        0.03        0.11      0.38 o 
  -2   7   7       17.96       11.14      0.61 o 
  -1   7   7       27.76       29.36      1.02 o 
   0   7   7       72.02       73.41      1.16 o 
   1   7   7       50.80       49.79      1.04 o 
   2   7   7      503.39      491.08      5.84 o 
   3   7   7       24.17       23.83      1.48 o 
   4   7   7        2.43        2.49      0.76 o 
  -5   8   7       64.63       60.58      4.23 o 
  -4   8   7       43.63       41.87      1.62 o 
  -3   8   7      116.13      109.13      2.11 o 
  -2   8   7       22.48       39.44      1.04 o 
  -1   8   7      209.79      225.41      2.47 o 
   0   8   7      127.92      133.62      1.54 o 
   1   8   7      706.44      683.13      5.86 o 
   2   8   7     1016.85      978.17      9.71 o 
   3   8   7        0.14        0.19      0.52 o 
   4   8   7        0.05       -0.05      0.58 o 
  -4   9   7      237.47      226.49      3.51 o 
  -3   9   7       81.21       80.00      1.64 o 
  -2   9   7       40.81       37.75      1.03 o 
  -1   9   7      650.96      573.22      4.77 o 
   0   9   7       45.91       49.41      0.99 o 
   1   9   7       33.05       32.16      1.02 o 
   2   9   7       21.51       21.65      1.29 o 
   3   9   7       22.82       25.68      1.57 o 
   4   9   7       55.84       56.45      3.31 o 
  -4  10   7        2.04        1.20      0.46 o 
  -3  10   7        0.10        0.50      0.35 o 
  -2  10   7       40.17       34.07      1.01 o 
  -1  10   7       32.55       22.19      1.07 o 
   0  10   7      417.95      408.78      3.57 o 
   1  10   7        0.11        0.55      0.40 o 
   2  10   7       61.08       57.48      1.58 o 
   3  10   7       26.96       27.48      1.63 o 
   4  10   7        0.21       -0.03      0.65 o 
  -4  11   7      338.38      343.05      6.79 o 
  -3  11   7       31.79       27.28      1.08 o 
  -2  11   7       89.42       83.04      1.80 o 
  -1  11   7      107.96      118.38      1.78 o 
   0  11   7      825.71      796.35      5.68 o 
   1  11   7      578.36      566.27      6.78 o 
   2  11   7       49.07       49.26      3.08 o 
   3  11   7      235.98      227.00      3.37 o 
   4  11   7      123.60      127.26      3.80 o 
  -4  12   7       82.91       85.38      2.69 o 
  -3  12   7        2.84        3.27      0.53 o 
  -2  12   7       83.21       84.18      1.84 o 
  -1  12   7      126.66      136.01      2.18 o 
   0  12   7      334.84      323.82      3.01 o 
   1  12   7       10.36       10.91      0.90 o 
   2  12   7      139.52      139.10      5.67 o 
   3  12   7        4.75        5.05      0.71 o 
   4  12   7       62.41       58.44      2.48 o 
  -4  13   7        2.54        2.39      0.82 o 
  -3  13   7        6.04        7.58      0.71 o 
  -2  13   7       43.95       45.68      1.23 o 
  -1  13   7      711.53      704.26      5.90 o 
   0  13   7      362.34      364.38      4.64 o 
   1  13   7      252.57      248.52      5.84 o 
   2  13   7        0.03        0.19      0.51 o 
   3  13   7        0.18       -0.17      0.53 o 
   4  13   7      113.10      114.67      3.96 o 
  -4  14   7       33.93       31.18      1.98 o 
  -3  14   7      331.97      334.39      4.01 o 
  -2  14   7      319.14      322.95      3.61 o 
  -1  14   7       20.57       28.60      1.17 o 
   0  14   7        1.13        0.60      0.42 o 
   1  14   7      482.82      479.01      5.12 o 
   2  14   7      166.03      172.52      3.33 o 
   3  14   7       61.48       61.89      2.78 o 
  -4  15   7       23.85       24.27      2.23 o 
  -3  15   7       53.61       60.61      2.19 o 
  -2  15   7      193.19      204.92      2.79 o 
  -1  15   7       71.84       74.88      2.44 o 
   0  15   7      236.95      247.26      4.68 o 
   1  15   7       49.28       51.04      1.80 o 
   2  15   7        0.06        0.10      0.48 o 
   3  15   7       62.80       69.13      3.74 o 
  -3  16   7       18.09       15.35      1.38 o 
  -2  16   7      237.05      252.37      3.63 o 
  -1  16   7      101.36       97.49      3.03 o 
   0  16   7       17.36       14.50      1.15 o 
   1  16   7      242.96      248.57      3.50 o 
   2  16   7       62.06       55.04      1.70 o 
   3  16   7        4.74        6.00      1.13 o 
  -3  17   7        7.04        7.83      1.16 o 
  -2  17   7      185.25      204.95      3.87 o 
  -1  17   7        0.71        2.93      0.81 o 
   0  17   7        0.10        0.26      0.43 o 
   1  17   7       67.33       77.82      3.87 o 
   2  17   7       26.41       29.22      1.79 o 
   3  17   7        2.10        2.53      0.86 o 
  -3  18   7      137.82      140.81      4.37 o 
  -2  18   7       10.09       10.85      0.97 o 
  -1  18   7        4.31        5.78      1.09 o 
   0  18   7       34.50       33.55      3.10 o 
   1  18   7        0.13        0.35      0.63 o 
   2  18   7      199.46      200.19      4.06 o 
  -2  19   7        4.37        6.13      1.14 o 
  -1  19   7      325.86      337.97      6.59 o 
   0  19   7      655.80      686.08      8.33 o 
   1  19   7       92.37       91.07      4.07 o 
   2  19   7        0.63        0.53      0.79 o 
  -2  20   7       19.83       22.77      1.98 o 
  -1  20   7       20.22       24.18      1.99 o 
   0  20   7       23.50       27.28      1.71 o 
   1  20   7      139.77      143.21      5.11 o 
   2  20   7       49.59       52.44      2.25 o 
  -2  21   7        6.53        8.18      2.58 o 
  -1  21   7      361.07      371.98      7.27 o 
   0  21   7      160.89      161.19      3.64 o 
   1  21   7      102.01      106.54      6.07 o 
  -1  22   7       23.45       30.31      2.45 o 
   0  22   7        1.09        2.43      0.75 o 
  -5   0   8      139.95      140.85      6.45 o 
  -4   0   8       82.08       82.02      2.99 o 
  -3   0   8       38.31       36.52      1.81 o 
  -2   0   8     3353.81     3212.74     33.40 o 
  -1   0   8     4041.08     3897.50     43.79 o 
   0   0   8        0.17        0.38      0.31 o 
   1   0   8       42.82       39.27      1.54 o 
   2   0   8       53.83       52.35      2.86 o 
   3   0   8      138.65      136.09      5.34 o 
   4   0   8        5.53        8.60      2.00 o 
  -5   1   8        0.00        0.81      0.55 o 
  -4   1   8        3.69        4.52      0.68 o 
  -3   1   8       17.98       20.63      1.14 o 
  -2   1   8      990.69      950.24      7.30 o 
  -1   1   8      728.04      675.11      8.68 o 
   0   1   8       12.70       12.51      0.96 o 
   1   1   8      145.99      147.14      2.17 o 
   2   1   8       11.64        8.79      0.81 o 
   3   1   8        1.03        0.25      0.62 o 
   4   1   8       20.06       20.89      2.02 o 
  -5   2   8      118.74      116.22      3.25 o 
  -4   2   8        5.10        5.29      0.61 o 
  -3   2   8      666.46      652.59      6.69 o 
  -2   2   8      335.78      343.35      3.48 o 
  -1   2   8      188.04      190.35      3.00 o 
   0   2   8      828.59      803.55      6.61 o 
   1   2   8       57.82       59.48      1.85 o 
   2   2   8      199.37      195.39      3.22 o 
   3   2   8       55.22       54.09      2.88 o 
   4   2   8        9.43        9.47      1.48 o 
  -5   3   8       19.13       22.00      2.46 o 
  -4   3   8       16.10       14.57      0.96 o 
  -3   3   8        0.36        1.18      0.37 o 
  -2   3   8       61.16       60.42      1.28 o 
  -1   3   8      241.45      231.43      3.39 o 
   0   3   8      254.79      256.83      2.24 o 
   1   3   8      203.15      192.57      2.56 o 
   2   3   8      233.11      227.23      3.53 o 
   3   3   8        7.71        6.46      1.76 o 
   4   3   8      406.35      411.82      6.22 o 
  -5   4   8        6.65        5.27      1.34 o 
  -4   4   8       79.94       79.09      1.73 o 
  -3   4   8       58.08       52.63      1.30 o 
  -2   4   8        0.06        0.04      0.21 o 
  -1   4   8       18.08       22.25      1.02 o 
   0   4   8       83.25       81.68      1.06 o 
   1   4   8       15.12       16.10      0.82 o 
   2   4   8      133.74      133.38      2.59 o 
   3   4   8      241.21      250.70      4.63 o 
   4   4   8      207.55      201.06      4.11 o 
  -5   5   8       12.40       13.42      1.71 o 
  -4   5   8      470.59      456.22      5.41 o 
  -3   5   8      237.11      248.38      3.05 o 
  -2   5   8      104.75      101.88      1.73 o 
  -1   5   8      322.28      305.40      3.50 o 
   0   5   8      452.05      470.08      3.28 o 
   1   5   8     1072.74     1057.72      8.46 o 
   2   5   8       21.15       20.60      0.99 o 
   3   5   8      208.73      214.08      4.96 o 
   4   5   8       46.83       48.19      2.05 o 
  -5   6   8        5.91        4.76      1.12 o 
  -4   6   8        2.78        3.34      0.63 o 
  -3   6   8       26.97       26.58      0.88 o 
  -2   6   8      189.30      165.00      2.40 o 
  -1   6   8      173.53      145.17      2.24 o 
   0   6   8       22.54       18.33      0.55 o 
   1   6   8       24.34       24.41      0.97 o 
   2   6   8      124.96      126.58      2.62 o 
   3   6   8       32.68       32.77      1.62 o 
   4   6   8       13.78       14.55      1.33 o 
  -4   7   8      390.83      378.64      4.85 o 
  -3   7   8      675.39      607.18      5.48 o 
  -2   7   8        3.69        6.15      0.50 o 
  -1   7   8       35.30       37.11      0.94 o 
   0   7   8      891.87      853.44      5.32 o 
   1   7   8       69.24       71.60      1.30 o 
   2   7   8        3.26        3.71      0.85 o 
   3   7   8       31.96       33.24      1.58 o 
   4   7   8        8.78        8.49      1.14 o 
  -4   8   8        8.95        9.25      0.93 o 
  -3   8   8        1.66        2.33      0.43 o 
  -2   8   8      378.71      389.13      3.89 o 
  -1   8   8      511.79      507.03      4.42 o 
   0   8   8       22.67       22.12      0.77 o 
   1   8   8       95.74       91.04      1.68 o 
   2   8   8      490.79      485.97      5.99 o 
   3   8   8      199.27      197.29      5.04 o 
   4   8   8       86.67       89.70      2.75 o 
  -4   9   8       94.88       93.66      2.80 o 
  -3   9   8      229.78      223.39      2.98 o 
  -2   9   8      145.89      118.21      1.90 o 
  -1   9   8      191.05      187.28      2.32 o 
   0   9   8      145.10      148.01      1.95 o 
   1   9   8      138.85      134.72      2.50 o 
   2   9   8      132.55      122.92      2.69 o 
   3   9   8        0.58       -0.07      0.59 o 
   4   9   8       13.91       13.90      1.66 o 
  -4  10   8        8.93        9.26      1.55 o 
  -3  10   8      289.94      281.71      3.49 o 
  -2  10   8       37.87       43.67      1.18 o 
  -1  10   8       77.99      108.94      1.72 o 
   0  10   8      432.44      438.98      3.99 o 
   1  10   8      342.90      331.96      3.78 o 
   2  10   8      124.71      121.82      2.25 o 
   3  10   8      532.32      525.64      6.95 o 
   4  10   8       57.67       58.78      2.30 o 
  -4  11   8        0.40        0.07      0.52 o 
  -3  11   8       67.22       55.33      1.49 o 
  -2  11   8       91.60       92.21      1.73 o 
  -1  11   8       64.86       57.01      1.36 o 
   0  11   8        4.35        2.27      0.40 o 
   1  11   8       30.99       27.89      1.24 o 
   2  11   8        3.30        4.70      0.71 o 
   3  11   8       12.47       14.30      1.04 o 
   4  11   8        4.17        4.08      0.95 o 
  -4  12   8        1.36        2.82      0.82 o 
  -3  12   8        3.53        4.42      0.61 o 
  -2  12   8      437.56      428.88      6.19 o 
  -1  12   8      390.70      375.70      4.27 o 
   0  12   8        9.31        5.35      0.60 o 
   1  12   8       33.65       34.42      1.39 o 
   2  12   8      329.91      320.61      4.70 o 
   3  12   8      152.55      154.99      3.47 o 
  -4  13   8      130.71      126.31      3.35 o 
  -3  13   8      184.87      185.96      2.86 o 
  -2  13   8        0.16       -0.07      0.40 o 
  -1  13   8        1.57        2.48      0.49 o 
   0  13   8      202.63      216.83      3.85 o 
   1  13   8      154.02      140.42      2.81 o 
   2  13   8        8.90       10.69      1.01 o 
   3  13   8        2.70        2.04      0.92 o 
  -4  14   8        3.28        3.42      1.24 o 
  -3  14   8       26.27       22.92      1.38 o 
  -2  14   8      157.45      151.95      3.40 o 
  -1  14   8      151.09      149.03      2.53 o 
   0  14   8        6.90        6.46      0.80 o 
   1  14   8       23.76       23.14      1.48 o 
   2  14   8      282.81      273.47      4.44 o 
   3  14   8        0.32        0.63      0.80 o 
  -3  15   8       45.75       43.61      2.67 o 
  -2  15   8       10.81        9.29      1.03 o 
  -1  15   8      135.35      139.05      2.89 o 
   0  15   8      144.63      144.48      2.58 o 
   1  15   8      159.38      172.11      3.29 o 
   2  15   8      126.61      128.39      2.57 o 
   3  15   8       42.20       45.08      3.54 o 
  -3  16   8       32.73       31.93      2.35 o 
  -2  16   8        7.09        8.73      1.03 o 
  -1  16   8       46.21       46.75      2.15 o 
   0  16   8        3.28        3.82      0.62 o 
   1  16   8       27.02       24.49      1.74 o 
   2  16   8      133.22      143.19      3.61 o 
   3  16   8       11.46       11.82      2.26 o 
  -3  17   8      139.62      150.40      4.52 o 
  -2  17   8       95.24      103.52      2.72 o 
  -1  17   8      166.99      176.71      4.37 o 
   0  17   8      327.63      328.31      4.93 o 
   1  17   8      547.67      556.98      9.15 o 
   2  17   8      102.71      100.65      2.83 o 
  -3  18   8       17.52       17.35      1.91 o 
  -2  18   8        4.49        5.41      1.83 o 
  -1  18   8       23.22       29.69      1.97 o 
   0  18   8       52.30       54.65      3.69 o 
   1  18   8        9.90       13.11      2.89 o 
   2  18   8        0.88        1.35      0.75 o 
  -2  19   8        8.41        7.99      2.06 o 
  -1  19   8       37.93       50.36      2.43 o 
   0  19   8      264.94      281.39      8.35 o 
   1  19   8       63.01       55.36      2.63 o 
   2  19   8       11.84       12.04      1.89 o 
  -2  20   8       92.15       99.15      5.37 o 
  -1  20   8       39.67       40.41      2.34 o 
   0  20   8        0.02        0.44      0.78 o 
   1  20   8        2.86        3.71      1.09 o 
  -1  21   8       17.68       17.95      3.51 o 
   0  21   8       67.78       72.85      4.27 o 
   1  21   8        0.22        1.98      1.00 o 
  -5   1   9        0.43       -0.03      1.15 o 
  -4   1   9      103.52      101.95      2.45 o 
  -3   1   9       63.12       64.52      1.77 o 
  -2   1   9        0.19        0.54      0.35 o 
  -1   1   9      245.98      230.16      3.53 o 
   0   1   9       21.82       24.52      0.86 o 
   1   1   9      380.59      362.02      3.99 o 
   2   1   9      278.43      288.30      3.68 o 
   3   1   9       73.61       73.33      2.19 o 
   4   1   9        2.71        2.06      0.98 o 
  -4   2   9      126.68      125.59      2.74 o 
  -3   2   9      272.40      256.98      3.76 o 
  -2   2   9      234.97      225.59      3.23 o 
  -1   2   9     1315.52     1288.43     12.23 o 
   0   2   9     1536.15     1517.14     11.53 o 
   1   2   9        3.25        2.71      0.46 o 
   2   2   9        2.71        3.10      0.62 o 
   3   2   9       12.09       12.09      1.45 o 
   4   2   9        3.33        3.12      0.90 o 
  -4   3   9       20.00       22.29      1.37 o 
  -3   3   9      460.36      442.59      5.29 o 
  -2   3   9      404.40      398.16      3.99 o 
  -1   3   9      237.15      226.21      3.50 o 
   0   3   9     1118.48     1100.55      7.03 o 
   1   3   9      174.70      188.96      2.66 o 
   2   3   9      108.58      101.28      2.88 o 
   3   3   9       19.14       21.17      1.84 o 
   4   3   9       75.54       72.89      2.51 o 
  -4   4   9      158.51      145.04      2.94 o 
  -3   4   9        4.25        2.82      0.55 o 
  -2   4   9      100.04       93.07      2.82 o 
  -1   4   9      536.82      528.25      7.74 o 
   0   4   9      656.32      616.17      4.13 o 
   1   4   9     1073.19     1048.25      7.74 o 
   2   4   9       79.19       75.76      1.73 o 
   3   4   9       49.87       48.99      2.96 o 
   4   4   9        8.47        9.68      1.17 o 
  -4   5   9       61.40       56.54      2.19 o 
  -3   5   9       56.13       54.48      2.03 o 
  -2   5   9      219.53      212.51      2.74 o 
  -1   5   9       94.56       84.45      2.01 o 
   0   5   9      309.80      280.73      2.36 o 
   1   5   9      165.70      150.96      2.07 o 
   2   5   9      109.26      117.99      2.59 o 
   3   5   9       76.69       74.57      2.28 o 
   4   5   9       42.59       44.40      2.03 o 
  -4   6   9       72.32       78.63      2.59 o 
  -3   6   9        7.27       10.03      0.89 o 
  -2   6   9      115.25      112.54      2.01 o 
  -1   6   9      763.11      730.95      7.83 o 
   0   6   9      219.19      236.66      2.12 o 
   1   6   9      125.07      117.48      1.99 o 
   2   6   9       49.26       46.40      1.66 o 
   3   6   9      293.03      290.58      4.80 o 
   4   6   9      257.34      251.54      4.81 o 
  -4   7   9       49.34       52.34      2.15 o 
  -3   7   9       36.26       35.45      1.29 o 
  -2   7   9        7.71        3.61      0.49 o 
  -1   7   9        8.45       10.04      0.74 o 
   0   7   9        0.20        1.03      0.29 o 
   1   7   9      168.16      161.73      2.12 o 
   2   7   9      291.98      288.35      4.37 o 
   3   7   9       70.32       65.22      2.21 o 
   4   7   9        0.21        0.14      0.67 o 
  -4   8   9       26.24       26.69      1.78 o 
  -3   8   9       33.46       30.62      1.66 o 
  -2   8   9      269.82      274.21      3.66 o 
  -1   8   9        4.95        0.71      0.46 o 
   0   8   9       30.45       35.33      1.34 o 
   1   8   9       48.23       46.68      1.12 o 
   2   8   9      371.04      362.95      5.61 o 
   3   8   9      110.17      109.09      2.85 o 
   4   8   9       92.65       98.10      2.96 o 
  -4   9   9       12.19       10.91      1.81 o 
  -3   9   9      231.93      228.02      4.32 o 
  -2   9   9      880.87      792.93      8.49 o 
  -1   9   9       76.43       83.10      1.78 o 
   0   9   9      210.90      196.60      3.42 o 
   1   9   9      358.22      346.96      3.93 o 
   2   9   9      141.29      146.86      2.54 o 
   3   9   9      110.71      105.03      3.40 o 
   4   9   9       10.88        9.90      1.27 o 
  -4  10   9       11.02        9.05      1.11 o 
  -3  10   9       31.62       34.20      1.20 o 
  -2  10   9        2.09        3.89      0.61 o 
  -1  10   9      107.91       93.81      1.66 o 
   0  10   9        2.21        1.66      0.40 o 
   1  10   9        1.87        1.87      0.47 o 
   2  10   9        2.67        3.05      0.56 o 
   3  10   9       19.78       18.51      1.47 o 
  -4  11   9      181.02      187.49      4.20 o 
  -3  11   9      682.66      652.58      6.56 o 
  -2  11   9      288.15      288.20      3.87 o 
  -1  11   9      104.92       88.34      1.86 o 
   0  11   9       75.01       74.69      1.46 o 
   1  11   9      744.27      737.36      8.00 o 
   2  11   9      150.61      145.07      2.88 o 
   3  11   9       13.03       13.46      1.28 o 
  -4  12   9       32.12       30.40      2.41 o 
  -3  12   9       28.76       32.73      1.47 o 
  -2  12   9       15.00       16.82      1.25 o 
  -1  12   9        0.02        0.87      0.41 o 
   0  12   9       22.42       14.68      1.08 o 
   1  12   9       83.22       80.89      2.13 o 
   2  12   9        0.01       -0.28      0.59 o 
   3  12   9        2.20        2.35      0.76 o 
  -3  13   9       28.04       32.37      1.51 o 
  -2  13   9      129.98      137.32      3.02 o 
  -1  13   9        0.04        0.65      0.40 o 
   0  13   9       13.86       17.52      1.19 o 
   1  13   9       13.63       14.66      1.12 o 
   2  13   9      233.32      234.98      4.09 o 
   3  13   9       28.93       28.56      2.27 o 
  -3  14   9        4.24        4.16      0.74 o 
  -2  14   9       75.09       74.19      6.04 o 
  -1  14   9      275.19      278.37      3.76 o 
   0  14   9      337.20      334.57      4.80 o 
   1  14   9       14.24       14.98      1.53 o 
   2  14   9       14.27       15.58      2.23 o 
   3  14   9      194.78      194.92      5.13 o 
  -3  15   9       78.70       83.36      2.27 o 
  -2  15   9        0.63        0.65      0.91 o 
  -1  15   9       12.22       18.18      1.61 o 
   0  15   9       91.06       93.52      3.15 o 
   1  15   9       25.53       26.02      2.64 o 
   2  15   9        6.00        6.19      1.23 o 
   3  15   9        4.79        5.50      1.37 o 
  -3  16   9        0.08        1.42      0.93 o 
  -2  16   9       96.20       92.49      3.27 o 
  -1  16   9      421.42      432.80      8.03 o 
   0  16   9      134.72      134.06      3.77 o 
   1  16   9       72.90       75.46      2.28 o 
   2  16   9       59.93       59.44      2.19 o 
  -3  17   9        0.17       -0.21      0.80 o 
  -2  17   9        1.77        3.83      1.00 o 
  -1  17   9       68.44       72.26      2.83 o 
   0  17   9       19.17       19.14      1.72 o 
   1  17   9        3.92        2.14      0.98 o 
   2  17   9       23.34       28.55      1.88 o 
  -2  18   9       42.83       40.95      3.48 o 
  -1  18   9       51.22       51.84      4.05 o 
   0  18   9      114.97      126.30      5.35 o 
   1  18   9       15.53       18.03      1.84 o 
   2  18   9       18.37       18.71      1.93 o 
  -2  19   9      133.64      143.35      6.42 o 
  -1  19   9        3.84        3.95      0.96 o 
   0  19   9       62.98       74.99      4.19 o 
   1  19   9      171.19      174.94     11.19 o 
  -1  20   9       79.27       90.20      3.33 o 
   0  20   9       41.74       41.02      3.24 o 
   1  20   9       56.99       56.56      4.39 o 
  -4   0  10      128.52      112.35      3.76 o 
  -3   0  10      246.86      236.41      5.24 o 
  -2   0  10      435.70      413.92     11.69 o 
   0   0  10      833.96      817.65     12.71 o 
   1   0  10      981.22      952.13     11.70 o 
   2   0  10       46.54       50.70      2.12 o 
   3   0  10       10.25        9.03      1.27 o 
   4   0  10       76.93       82.78      4.89 o 
  -4   1  10       10.43        9.80      1.00 o 
  -3   1  10      106.88      102.72      2.34 o 
  -2   1  10       73.82       63.88      1.70 o 
  -1   1  10       41.98       39.13      1.26 o 
   0   1  10        1.75        2.04      0.59 o 
   1   1  10        0.85        0.65      0.40 o 
   2   1  10      140.65      130.33      2.42 o 
   3   1  10        4.03        4.82      0.71 o 
   4   1  10        0.83        0.62      1.02 o 
  -4   2  10      337.52      352.94      5.04 o 
  -3   2  10      104.60      100.67      2.39 o 
  -2   2  10       29.36       28.30      2.11 o 
  -1   2  10       23.28       20.56      1.16 o 
   0   2  10      586.80      561.78      5.29 o 
   1   2  10      640.34      622.46      6.01 o 
   2   2  10      149.86      142.07      3.53 o 
   3   2  10       89.97       92.17      3.30 o 
   4   2  10       16.58       20.75      1.65 o 
  -4   3  10        8.08        7.98      0.93 o 
  -3   3  10        8.44        7.05      0.79 o 
  -2   3  10      398.94      393.02      5.48 o 
  -1   3  10        1.18        1.30      0.56 o 
   0   3  10      659.54      608.36      5.64 o 
   1   3  10      245.02      242.24      3.23 o 
   2   3  10       48.26       49.41      1.50 o 
   3   3  10       49.50       52.72      2.53 o 
   4   3  10       59.03       55.86      2.27 o 
  -4   4  10        5.11        5.30      0.79 o 
  -3   4  10       33.08       33.70      1.37 o 
  -2   4  10       48.67       42.56      1.41 o 
  -1   4  10      141.34      135.08      2.71 o 
   0   4  10       14.40       12.66      0.69 o 
   1   4  10      189.95      180.97      2.37 o 
   2   4  10        6.91        7.73      0.75 o 
   3   4  10        0.47        0.77      0.59 o 
   4   4  10       77.97       76.32      2.65 o 
  -4   5  10        0.25        0.18      0.46 o 
  -3   5  10      352.53      361.82      4.80 o 
  -2   5  10      338.65      345.18      3.82 o 
  -1   5  10      218.09      229.59      3.69 o 
   0   5  10       21.20       15.39      0.77 o 
   1   5  10      515.90      540.46      4.82 o 
   2   5  10      463.01      472.00      6.04 o 
   3   5  10      162.22      156.20      3.49 o 
   4   5  10        0.02        0.36      0.70 o 
  -4   6  10        0.41        1.00      0.64 o 
  -3   6  10       62.69       55.86      1.75 o 
  -2   6  10       30.59       33.43      1.10 o 
  -1   6  10       80.70       82.38      2.09 o 
   0   6  10      158.32      129.23      2.17 o 
   1   6  10       63.57       62.24      1.23 o 
   2   6  10      298.62      292.74      6.42 o 
   3   6  10       17.12       14.99      1.35 o 
   4   6  10        9.93       10.17      1.26 o 
  -4   7  10        0.02        0.90      0.63 o 
  -3   7  10      126.37      119.34      3.81 o 
  -2   7  10      334.49      341.39      3.86 o 
  -1   7  10      847.43      799.54      8.63 o 
   0   7  10      238.03      225.53      3.03 o 
   1   7  10       15.60       15.33      0.74 o 
   2   7  10      395.51      376.17      5.29 o 
   3   7  10      433.25      435.24      6.31 o 
  -4   8  10      187.13      185.50      5.51 o 
  -3   8  10       55.10       58.55      1.79 o 
  -2   8  10        7.95        8.15      0.84 o 
  -1   8  10      201.86      172.37      3.16 o 
   0   8  10       56.01       56.56      1.61 o 
   1   8  10       34.19       33.70      1.04 o 
   2   8  10       34.04       32.63      1.67 o 
   3   8  10        3.81        2.09      1.18 o 
  -4   9  10      220.77      221.78      4.66 o 
  -3   9  10       22.98       22.77      1.45 o 
  -2   9  10      329.92      319.10      4.18 o 
  -1   9  10       69.61       67.32      1.91 o 
   0   9  10        5.26        7.06      0.68 o 
   1   9  10        0.28        0.03      0.32 o 
   2   9  10       45.11       42.75      1.43 o 
   3   9  10       20.41       18.96      1.86 o 
  -4  10  10      252.53      266.92      6.39 o 
  -3  10  10      119.15      128.06      2.71 o 
  -2  10  10        6.96        6.33      0.71 o 
  -1  10  10      165.02      178.45      4.71 o 
   0  10  10      183.38      195.56      5.29 o 
   1  10  10      106.35      103.34      1.85 o 
   2  10  10       19.42       20.97      1.14 o 
   3  10  10      136.50      137.81      4.14 o 
  -4  11  10       39.53       42.71      4.23 o 
  -3  11  10       77.70       77.42      2.13 o 
  -2  11  10       46.66       42.90      2.42 o 
  -1  11  10       34.26       27.44      1.35 o 
   0  11  10        0.16        0.26      0.56 o 
   1  11  10       11.32       12.51      0.92 o 
   2  11  10       43.73       41.90      1.45 o 
   3  11  10        0.82        1.81      0.74 o 
  -3  12  10       67.95       64.08      2.49 o 
  -2  12  10       11.04       15.28      1.23 o 
  -1  12  10      353.61      367.61      5.32 o 
   0  12  10      573.07      566.01      8.51 o 
   1  12  10      169.18      172.50      3.39 o 
   2  12  10        2.90        3.01      0.73 o 
   3  12  10       21.23       24.63      1.97 o 
  -3  13  10      134.82      140.21      2.96 o 
  -2  13  10       79.77       79.73      2.95 o 
  -1  13  10       31.65       31.94      1.51 o 
   0  13  10       33.44       26.59      1.76 o 
   1  13  10        0.55        0.83      0.51 o 
   2  13  10      121.02      121.86      3.74 o 
   3  13  10       25.57       23.09      2.12 o 
  -3  14  10       13.57       14.41      1.16 o 
  -2  14  10      115.73      126.67      3.79 o 
  -1  14  10       59.41       61.21      2.05 o 
   0  14  10      183.84      180.61      4.34 o 
   1  14  10       87.23       79.57      2.00 o 
   2  14  10        2.76        3.89      1.10 o 
  -3  15  10       83.14       80.63      3.32 o 
  -2  15  10       74.18       74.40      2.97 o 
  -1  15  10      241.04      240.94      5.35 o 
   0  15  10       49.92       51.80      4.19 o 
   1  15  10       31.48       34.53      1.45 o 
   2  15  10       19.10       21.99      2.01 o 
  -2  16  10        2.35        5.89      1.83 o 
  -1  16  10       10.88       11.65      2.11 o 
   0  16  10        3.35        4.28      1.16 o 
   1  16  10        0.00        0.42      0.62 o 
   2  16  10       36.34       39.21      2.67 o 
  -2  17  10      421.17      425.62     11.49 o 
  -1  17  10      100.48      102.22      5.10 o 
   0  17  10        0.15        2.26      0.84 o 
   1  17  10      109.02      109.25      2.96 o 
   2  17  10      143.65      147.22      8.10 o 
  -2  18  10       13.31       16.66      2.59 o 
  -1  18  10        4.05        5.04      1.56 o 
   0  18  10      146.40      162.19      6.18 o 
   1  18  10       15.67       17.22      1.79 o 
  -1  19  10       95.97       90.22      4.97 o 
   0  19  10        5.54        7.64      1.82 o 
  -4   1  11      143.14      145.13      3.14 o 
  -3   1  11        0.25        0.66      0.46 o 
  -2   1  11      237.74      232.84      3.55 o 
  -1   1  11      411.34      419.09      4.86 o 
   0   1  11       48.33       47.61      2.08 o 
   1   1  11       47.45       41.90      1.46 o 
   2   1  11      358.68      364.36      4.59 o 
   3   1  11      203.11      200.06      4.04 o 
  -4   2  11      192.54      195.10      3.81 o 
  -3   2  11       37.28       30.66      1.42 o 
  -2   2  11        8.02        9.31      0.85 o 
  -1   2  11       95.82       86.01      2.23 o 
   0   2  11      208.38      208.14      3.28 o 
   1   2  11       10.17       11.92      0.86 o 
   2   2  11      295.53      291.02      5.66 o 
   3   2  11       62.57       62.04      2.38 o 
  -4   3  11        9.16       11.15      1.09 o 
  -3   3  11       45.82       48.62      1.70 o 
  -2   3  11       77.69       74.54      2.22 o 
  -1   3  11      247.71      240.87      3.96 o 
   0   3  11      114.00      126.47      2.22 o 
   1   3  11       38.98       44.87      1.20 o 
   2   3  11        0.49        0.76      0.82 o 
   3   3  11       64.61       69.82      2.02 o 
  -4   4  11      141.05      146.34      4.33 o 
  -3   4  11      487.25      495.17      6.02 o 
  -2   4  11      265.81      242.80      3.66 o 
  -1   4  11       15.72       18.00      1.23 o 
   0   4  11       22.06       19.39      1.80 o 
   1   4  11      886.96      828.87      6.72 o 
   2   4  11      302.30      298.48      3.58 o 
   3   4  11       18.93       19.99      1.30 o 
  -4   5  11       10.55       10.20      1.04 o 
  -3   5  11        0.09        0.20      0.53 o 
  -2   5  11       89.50       91.75      4.16 o 
  -1   5  11        4.75        4.88      0.72 o 
   0   5  11      178.64      153.79      2.47 o 
   1   5  11      436.41      416.21      4.61 o 
   2   5  11       30.66       30.91      1.38 o 
   3   5  11       13.67       12.72      1.28 o 
  -4   6  11      226.96      223.32      6.86 o 
  -3   6  11      322.61      312.78      5.24 o 
  -2   6  11      140.44      140.70      2.71 o 
  -1   6  11        5.85        4.60      0.83 o 
   0   6  11      585.12      558.60      5.68 o 
   1   6  11       30.95       32.09      0.95 o 
   2   6  11        0.87        1.83      0.58 o 
   3   6  11       13.67       14.21      1.35 o 
  -4   7  11        0.70        1.25      0.66 o 
  -3   7  11       41.44       40.97      2.74 o 
  -2   7  11      131.47      140.41      2.72 o 
  -1   7  11        0.09        0.51      0.47 o 
   0   7  11      146.27      145.41      2.44 o 
   1   7  11       13.73       11.03      0.73 o 
   2   7  11      364.85      358.44      4.62 o 
   3   7  11       78.50       77.58      3.10 o 
  -4   8  11       50.36       53.65      3.45 o 
  -3   8  11      126.97      121.69      2.70 o 
  -2   8  11       27.75       34.25      1.80 o 
  -1   8  11        8.14       10.48      1.26 o 
   0   8  11      138.61      139.49      2.84 o 
   1   8  11      246.37      249.29      3.55 o 
   2   8  11       62.26       62.57      1.57 o 
   3   8  11       92.30       87.76      2.71 o 
  -3   9  11       14.67       18.87      3.83 o 
  -2   9  11      108.79      114.76      2.41 o 
  -1   9  11      589.20      583.94      8.90 o 
   0   9  11      166.53      163.01      3.13 o 
   1   9  11       11.97       10.55      0.75 o 
   2   9  11       23.06       24.64      1.26 o 
   3   9  11      272.46      282.45      6.06 o 
  -3  10  11        5.81        5.22      0.90 o 
  -2  10  11       42.03       36.96      1.41 o 
  -1  10  11       14.16       12.55      2.07 o 
   0  10  11      102.70      113.64      2.60 o 
   1  10  11      124.90      120.95      2.28 o 
   2  10  11       73.96       75.76      3.15 o 
   3  10  11        3.80        2.39      0.86 o 
  -3  11  11      426.65      440.79      5.71 o 
  -2  11  11      153.26      150.60      3.30 o 
  -1  11  11      226.58      230.92     11.31 o 
   0  11  11       92.86       86.75      2.87 o 
   1  11  11        0.51       -0.42      0.42 o 
   2  11  11        1.34        1.57      0.67 o 
   3  11  11       32.50       36.05      2.10 o 
  -3  12  11       91.79       99.34      2.50 o 
  -2  12  11      332.90      341.74      6.54 o 
  -1  12  11        4.19        6.47      1.34 o 
   0  12  11        2.43        2.86      0.82 o 
   1  12  11       13.01       14.96      1.21 o 
   2  12  11       46.03       47.26      3.64 o 
  -3  13  11      104.35      109.43      2.65 o 
  -2  13  11      426.27      430.05      7.73 o 
  -1  13  11      110.08      106.86      3.34 o 
   0  13  11       57.02       59.89      2.50 o 
   1  13  11       50.66       53.58      1.69 o 
   2  13  11       32.84       36.20      2.47 o 
  -3  14  11       28.79       30.16      2.89 o 
  -2  14  11       15.18       13.81      1.58 o 
  -1  14  11       66.85       72.82      4.09 o 
   0  14  11      319.68      325.92      6.31 o 
   1  14  11      305.38      318.24      5.12 o 
   2  14  11       34.20       39.65      2.97 o 
  -2  15  11       30.24       37.00      2.17 o 
  -1  15  11       89.66       98.23      4.76 o 
   0  15  11      126.19      140.02      3.97 o 
   1  15  11       36.26       33.00      1.89 o 
   2  15  11       20.46       20.03      2.76 o 
  -2  16  11       35.27       40.73      2.85 o 
   0  16  11       66.58       70.39      2.87 o 
   1  16  11      295.27      300.54      6.13 o 
   0  17  11       56.50       60.91      2.92 o 
   1  17  11        0.38        1.02      0.76 o 
   0  18  11      162.51      180.98      6.89 o 
  -4   0  12      113.46      105.33      3.87 o 
  -3   0  12      307.60      301.33      6.44 o 
  -2   0  12      306.49      289.50      5.94 o 
  -1   0  12       17.47       18.46      1.60 o 
   0   0  12        9.74        8.04      1.66 o 
   1   0  12      173.30      178.97      4.07 o 
   2   0  12       26.82       30.40      2.18 o 
   3   0  12      300.08      288.75      9.06 o 
  -4   1  12      125.75      132.95      3.10 o 
  -3   1  12       32.82       27.72      1.55 o 
  -2   1  12        0.06       -0.12      0.40 o 
  -1   1  12       11.76       15.30      1.18 o 
   0   1  12      154.03      151.82      3.01 o 
   1   1  12        0.42        0.58      0.45 o 
   2   1  12        1.95        2.29      0.80 o 
   3   1  12      175.40      175.72      4.76 o 
  -4   2  12       32.28       35.27      2.46 o 
  -3   2  12      369.53      385.97      5.31 o 
  -2   2  12      296.36      299.11      4.29 o 
  -1   2  12      189.67      178.20      3.02 o 
   0   2  12       23.49       25.57      1.14 o 
   1   2  12       87.04       89.46      2.00 o 
   2   2  12      321.57      312.67      4.31 o 
   3   2  12       17.80       19.81      1.49 o 
  -4   3  12       17.92       17.36      1.89 o 
  -3   3  12       80.22       80.15      2.24 o 
  -2   3  12        2.95        4.28      0.69 o 
  -1   3  12      105.71      100.22      2.72 o 
   0   3  12      184.22      178.53      3.33 o 
   1   3  12       10.31       14.45      0.85 o 
   2   3  12       24.84       23.09      1.15 o 
   3   3  12       33.71       37.26      1.92 o 
  -4   4  12        0.68        0.33      0.88 o 
  -3   4  12        1.04        1.32      0.59 o 
  -2   4  12      187.21      202.07      3.42 o 
  -1   4  12       17.13       15.15      1.20 o 
   0   4  12       25.80       20.67      2.36 o 
   1   4  12       18.00       15.65      0.90 o 
   2   4  12       11.20       11.23      0.96 o 
   3   4  12        2.42        2.34      0.75 o 
  -4   5  12       35.89       33.03      2.34 o 
  -3   5  12       11.29       13.24      1.13 o 
  -2   5  12       19.07       20.12      1.26 o 
  -1   5  12      201.28      198.45      3.69 o 
   0   5  12      235.17      241.84      5.09 o 
   1   5  12      333.29      336.44      3.38 o 
   2   5  12       24.94       25.04      1.38 o 
   3   5  12       79.90       81.35      2.27 o 
  -3   6  12       54.22       52.98      2.90 o 
  -2   6  12      208.35      231.06      3.73 o 
  -1   6  12       20.07       15.40      1.22 o 
   0   6  12       42.83       42.20      2.10 o 
   1   6  12       22.81       21.00      0.93 o 
   2   6  12       14.19       14.56      1.09 o 
   3   6  12        5.58        5.61      0.85 o 
  -3   7  12       22.62       24.88      1.49 o 
  -2   7  12      102.82      107.43      2.90 o 
  -1   7  12      585.28      604.71      9.31 o 
   0   7  12      367.77      360.65      9.33 o 
   1   7  12       56.58       54.77      1.51 o 
   2   7  12       47.86       47.20      1.63 o 
   3   7  12      161.63      164.49      3.30 o 
  -3   8  12       98.51      101.27      3.74 o 
  -2   8  12      192.88      190.03      3.35 o 
  -1   8  12       43.52       48.85      2.32 o 
   0   8  12       57.03       59.43      2.48 o 
   1   8  12       61.43       61.16      1.55 o 
   2   8  12        1.37        1.28      0.59 o 
   3   8  12       11.56       11.82      1.10 o 
  -3   9  12        4.72        5.52      0.79 o 
  -2   9  12      112.26      112.78      2.55 o 
  -1   9  12        8.14        7.29      1.19 o 
   0   9  12      110.66      114.63      3.42 o 
   1   9  12        0.54        0.58      0.47 o 
   2   9  12       19.42       21.84      1.33 o 
  -3  10  12      196.11      216.23      4.53 o 
  -2  10  12      238.61      244.11      5.50 o 
  -1  10  12      282.69      281.81      6.51 o 
   0  10  12       12.39       11.76      1.40 o 
   1  10  12       43.68       37.35      1.66 o 
   2  10  12      245.05      244.97      3.87 o 
  -3  11  12       52.27       53.50      2.56 o 
  -2  11  12       31.80       29.76      2.25 o 
  -1  11  12       17.74       16.73      1.67 o 
   0  11  12       56.42       67.38      4.04 o 
   1  11  12        2.48        2.54      0.70 o 
   2  11  12       18.96       20.18      1.32 o 
  -3  12  12        7.25        4.66      1.68 o 
  -2  12  12       39.01       41.94      3.05 o 
  -1  12  12       47.20       46.05      2.32 o 
   0  12  12        0.10        0.39      1.20 o 
   1  12  12      421.09      434.13     10.00 o 
   2  12  12      276.12      277.45      5.00 o 
  -2  13  12      139.15      146.23      6.05 o 
  -1  13  12      168.69      174.74      4.52 o 
   0  13  12       27.35       25.61      3.00 o 
   1  13  12        0.02       -0.31      0.67 o 
   2  13  12        9.56        8.51      1.19 o 
  -2  14  12       23.08       23.87      2.94 o 
  -1  14  12       74.07       75.47      4.37 o 
   0  14  12      102.55      121.82      5.57 o 
   1  14  12       59.59       65.00      2.88 o 
  -2  15  12        5.77        7.26      1.77 o 
  -1  15  12      296.98      307.07      9.11 o 
   0  15  12      145.76      142.08      6.09 o 
   1  15  12       40.59       41.53      2.39 o 
   0  16  12      152.90      147.49      6.30 o 
  -3   1  13      217.20      218.95      3.92 o 
  -2   1  13       13.77       11.76      1.04 o 
  -1   1  13      107.74      112.46      2.80 o 
   0   1  13      182.35      191.35      3.67 o 
   1   1  13      310.47      302.52      4.79 o 
   2   1  13        8.21        8.78      0.93 o 
   3   1  13        2.68        3.53      1.09 o 
  -3   2  13       12.31       12.11      1.13 o 
  -2   2  13       36.27       34.82      1.68 o 
  -1   2  13       72.50       63.75      1.84 o 
   0   2  13       47.03       56.82      2.48 o 
   1   2  13        0.26        0.51      0.58 o 
   2   2  13       22.81       25.14      1.41 o 
   3   2  13       41.70       42.63      2.51 o 
  -3   3  13       12.40       14.99      1.23 o 
  -2   3  13        0.40        0.51      0.49 o 
  -1   3  13        1.05        1.44      0.52 o 
   0   3  13      146.83      148.01      4.01 o 
   1   3  13       23.56       25.61      1.57 o 
   2   3  13      187.82      190.93      3.31 o 
   3   3  13        3.06        4.97      0.80 o 
  -3   4  13       25.40       27.24      1.61 o 
  -2   4  13      703.62      695.81      7.60 o 
  -1   4  13      405.23      419.81      6.02 o 
   0   4  13       67.71       57.01      7.55 o 
   1   4  13       63.73       58.39      2.18 o 
   2   4  13      108.52      113.40      2.52 o 
  -3   5  13       69.59       71.54      2.20 o 
  -2   5  13        0.04        0.35      0.48 o 
  -1   5  13       82.89       79.52      2.37 o 
   0   5  13       27.84       26.80      2.03 o 
   1   5  13       33.31       32.63      1.33 o 
   2   5  13       14.85       13.95      1.25 o 
  -3   6  13      114.17      112.48      2.76 o 
  -2   6  13       67.11       69.59      2.05 o 
  -1   6  13      560.10      575.70     16.99 o 
   0   6  13       59.74       68.43      2.75 o 
   1   6  13        3.34        1.58      0.68 o 
   2   6  13       47.22       49.11      2.56 o 
  -3   7  13        0.03       -0.07      0.48 o 
  -2   7  13       19.59       23.25      1.47 o 
  -1   7  13       19.04       21.89      1.94 o 
   0   7  13       35.66       33.36      2.13 o 
   1   7  13       43.25       42.21      1.74 o 
   2   7  13       42.50       45.89      1.66 o 
  -3   8  13        9.73        9.75      1.03 o 
  -2   8  13      122.50      126.44      2.79 o 
  -1   8  13        2.70        1.32      0.90 o 
   0   8  13       78.50       81.20      3.01 o 
   1   8  13        2.87        2.71      0.68 o 
   2   8  13       47.63       44.59      1.66 o 
  -3   9  13       76.41       77.89      2.63 o 
  -2   9  13        0.02        0.03      0.56 o 
  -1   9  13      182.90      182.29      4.68 o 
   0   9  13      262.27      272.27      6.34 o 
   1   9  13      220.01      229.02      5.16 o 
   2   9  13       31.77       33.23      1.62 o 
  -2  10  13       27.25       29.13      1.88 o 
  -1  10  13       17.21       21.10      1.93 o 
   0  10  13       36.63       41.54      3.38 o 
   1  10  13       22.67       20.67      1.91 o 
   2  10  13       40.04       43.11      2.43 o 
  -2  11  13       59.27       60.72      2.43 o 
  -1  11  13        6.41        4.64      1.14 o 
   0  11  13      293.51      309.52      9.37 o 
   1  11  13      270.99      268.12      8.09 o 
   2  11  13        6.95        5.12      0.95 o 
  -2  12  13      246.28      272.84      5.11 o 
  -1  12  13        1.18        2.13      0.98 o 
   0  12  13       36.92       34.70      3.18 o 
   1  12  13       17.15       20.73      2.02 o 
  -2  13  13      142.63      147.21      6.28 o 
  -1  13  13       75.82       79.15      4.57 o 
   0  13  13       86.82       81.93      4.70 o 
   1  13  13       15.07       12.92      1.63 o 
  -1  14  13       44.41       44.09      3.57 o 
   0  14  13       56.72       58.52      4.07 o 
   0  15  13        0.91        0.42      1.31 o 
  -3   0  14       34.89       35.45      2.98 o 
  -2   0  14       32.01       34.31      2.16 o 
  -1   0  14       39.10       35.08      2.06 o 
   0   0  14      204.30      195.15      4.71 o 
   1   0  14      215.52      244.54      7.82 o 
   2   0  14       21.86       22.03      1.96 o 
  -3   1  14        6.87        6.81      1.06 o 
  -2   1  14       85.67       89.65      2.40 o 
  -1   1  14        0.05        0.03      0.46 o 
   0   1  14      162.45      161.18      4.40 o 
   1   1  14        0.70        2.03      0.98 o 
   2   1  14       11.85       11.66      1.07 o 
  -3   2  14        0.31        0.45      0.50 o 
  -2   2  14        8.50        6.82      1.06 o 
  -1   2  14      336.67      335.42      4.71 o 
   0   2  14      146.34      157.78      4.70 o 
   1   2  14        0.83       -0.32      1.15 o 
   2   2  14       10.86        9.61      0.98 o 
  -3   3  14      210.44      218.47      4.73 o 
  -2   3  14      120.00      125.23      2.84 o 
  -1   3  14        6.16       10.12      0.98 o 
   0   3  14       23.50       24.65      2.06 o 
   1   3  14      143.39      145.04      4.17 o 
   2   3  14      102.60      106.86      3.31 o 
  -3   4  14       14.16       16.46      1.51 o 
  -2   4  14      115.87      123.77      2.83 o 
  -1   4  14       58.40       66.20      2.76 o 
   0   4  14       74.49       75.22      3.00 o 
   1   4  14        0.17       -0.37      0.58 o 
   2   4  14        1.16        1.82      0.65 o 
  -3   5  14      136.31      135.99      6.45 o 
  -2   5  14        4.42        2.74      0.69 o 
  -1   5  14        5.44        6.40      1.51 o 
   0   5  14       54.56       20.36      2.59 o 
   1   5  14      287.62      294.50      4.89 o 
   2   5  14       90.36       95.44      2.39 o 
  -3   6  14       28.22       32.96      2.10 o 
  -2   6  14        0.30        0.40      0.50 o 
  -1   6  14       27.38       29.90      2.13 o 
   0   6  14        6.25        5.32      1.21 o 
   1   6  14        1.20        3.27      1.54 o 
   2   6  14        8.04        9.89      1.02 o 
  -2   7  14      126.21      128.26      3.40 o 
  -1   7  14        7.57        9.79      1.44 o 
   0   7  14      206.67      207.97      5.11 o 
   1   7  14       32.94       27.98      3.26 o 
   2   7  14      142.09      142.87      2.97 o 
  -2   8  14        9.24        9.05      1.17 o 
  -1   8  14        8.44        7.11      1.33 o 
   0   8  14      561.76      588.32      9.60 o 
  -2   9  14       71.86       70.70      2.56 o 
  -1   9  14      122.24      133.57      4.18 o 
   0   9  14       61.78       68.46      4.38 o 
   1   9  14      241.30      249.34      8.61 o 
  -2  10  14       68.51       72.71      3.16 o 
  -1  10  14      636.39      661.93     10.61 o 
   0  10  14        0.12       -1.03      1.22 o 
   1  10  14       17.14       20.06      2.93 o 
  -1  11  14       21.97       27.91      2.27 o 
   0  11  14       10.83       10.06      2.25 o 
   1  11  14       74.46       84.60      4.97 o 
  -1  12  14       16.00       17.05      2.74 o 
   0  12  14       61.85       63.37      4.32 o 
  -2   1  15      283.55      288.40      6.42 o 
  -1   1  15      241.25      249.43      4.08 o 
   0   1  15        0.86        2.54      0.75 o 
   1   1  15      144.76      144.87      4.32 o 
  -2   2  15        7.84        6.42      0.89 o 
  -1   2  15        0.44        0.99      0.45 o 
   0   2  15        0.10        0.37      0.88 o 
   1   2  15        8.63        9.97      2.17 o 
  -2   3  15       82.06       86.89      2.53 o 
  -1   3  15        5.24        2.84      0.82 o 
   0   3  15        2.07        2.71      1.04 o 
   1   3  15        2.75        2.12      1.45 o 
  -2   4  15        0.17        0.66      0.51 o 
  -1   4  15        4.66        4.41      0.94 o 
   0   4  15       96.83       97.80      3.56 o 
   1   4  15       22.84       23.35      2.47 o 
  -2   5  15       22.13       22.99      1.50 o 
  -1   5  15       35.99       38.64      1.90 o 
   0   5  15        0.52       -0.01      0.63 o 
   1   5  15        7.01        6.48      1.37 o 
  -2   6  15       28.88       28.50      2.37 o 
  -1   6  15      123.52      123.26      3.33 o 
   0   6  15      183.97      196.74      5.12 o 
   1   6  15      431.77      441.69     12.08 o 
  -2   7  15       59.62       59.96      2.94 o 
  -1   7  15        0.08       -0.15      0.86 o 
   0   7  15        6.10        5.99      1.35 o 
   1   7  15      154.51      163.39      6.86 o 
  -1   8  15      112.76      112.79      3.90 o 
   0   8  15      392.75      413.34      7.88 o 
  -1   9  15        0.39       -0.54      0.85 o 
   0   9  15       20.56       25.32      3.21 o 
  -1   0  16        9.71       11.67      1.62 o 
   0   0  16       11.29       11.14      2.33 o 
  -1   1  16       71.80       77.86      2.69 o 
   0   1  16       58.20       61.41      6.60 o 
  -1   2  16        4.19        6.37      1.25 o 
   0   2  16       43.19       41.46      2.49 o 
  -1   3  16      146.76      147.14      3.72 o 
   0   3  16      204.37      217.69      8.63 o 
  -1   4  16        2.81        3.90      0.94 o 
   0   4  16        7.66        7.39      1.45 o 
                                                 
